# Supplementary material for: Ti4Fe2C0.82O0.18
Source: IUCrdata. 2024 Sep 30;9(Pt 9):x240890. doi: 10.1107/S2414314624008903 (PMC11451028; doi:10.1107/S2414314624008903)
Supplement: Supplementary file 1 [file x-09-x240890-sup1.cif]

##############################################################################
#                                                                            #
# This CIF contains the data for a data article accepted for                 #
# publication in IUCrData. It conforms to the requirements of                #
# Notes for Authors for IUCrData, and has been                               #
# peer reviewed under the auspices of IUCrData.                              #
#                                                                            #
# Full details of the Crystallographic Information File format               #
# are given in the paper "The Crystallographic Information File (CIF):       #
# a New Standard Archive File for Crystallography" by S. R. Hall, F. H.      #
# Allen and I. D. Brown [Acta Cryst. (1991), A47, 655-685].                  #
#                                                                            #
# The current version of the core CIF dictionary is obtainable from          #
# ftp://ftp.iucr.org/pub/cif_core.dic.                                       #
#                                                                            #
# Software is freely available for graphical display of the structure(s)     #
# in this CIF. For information consult the CIF software page                 #
# http://www.iucr.org/resources/cif/software.                                #
#                                                                            #
# This file may be used for bona fide research purposes within the           #
# scientific community so long as proper attribution is given to the data    # 
# article from which it was obtained.                                        #
#                                                                            #
##############################################################################
data_I
_audit_creation_method     'SHELXL-2017/1'
_journal_date_recd_electronic     2024-03-12
_journal_date_accepted     2024-09-11
_journal_name_full     'IUCrData'
_journal_year     2024
_journal_volume     9
_journal_issue      9
_journal_page_first     0
_journal_page_last     0
_journal_paper_category     HI
_journal_paper_doi     10.1107/S2414314624008903
_journal_coeditor_code     WM5714
_publ_contact_author_name     'Changzeng Fan'
_publ_contact_author_address
;
State Key Laboratory of Metastable Materials Science and Technology
Yanshan University
Qinhuangdao 066004
People's Republic of China
Hebei Key Lab for Optimizing Metal Product Technology and Performance
Yanshan University
Qinhuangdao 066004
People's Republic of China
;
_publ_contact_author_email     'chzfan@ysu.edu.cn'
_publ_contact_author_fax     ?
_publ_contact_author_phone     ?
_publ_section_title
;
Ti~4~Fe~2~C~0.82~O~0.18~
;
_publ_section_title_footnote     .
loop_
    _publ_author_name
    _publ_author_footnote
    _publ_author_address
    'Liu, Huizi' .
;
State Key Laboratory of Metastable Materials Science and Technology
Yanshan University
Qinhuangdao 066004
People's Republic of China
;
    'Fan, Changzeng' .
;
State Key Laboratory of Metastable Materials Science and Technology
Yanshan University
Qinhuangdao 066004
People's Republic of China
Hebei Key Lab for Optimizing Metal Product Technology and Performance
Yanshan University
Qinhuangdao 066004
People's Republic of China
;
    'Wen, Bin' .
;
State Key Laboratory of Metastable Materials Science and Technology
Yanshan University
Qinhuangdao 066004
People's Republic of China
;
    'Zhang, Lifeng' .
;
State Key Laboratory of Metastable Materials Science and Technology
Yanshan University
Qinhuangdao 066004
People's Republic of China
School of Mechanical and Materials Engineering
North China University of Technology
Beijing 100144
People's Republic of China
;
_publ_section_synopsis
;
Ti~4~Fe~2~C~0.82~O~0.18~ is the first example where C and O atoms co-occupy the
same site in filled Ti~2~Fe structures.
;
_chemical_name_systematic
;
Tetratitanium diiron carbide oxide
;
_chemical_name_common     ?
_chemical_formula_moiety     ?
_chemical_formula_sum     'Ti4 Fe2 C0.82 O0.18'
_chemical_formula_iupac     'Ti4 Fe2 C0.82 O0.18'
_chemical_formula_weight     316.02
_chemical_melting_point     ?
_space_group_crystal_system     cubic
_space_group_name_H-M_alt     'F d -3 m'
_space_group_name_Hall     '-F 4vw 2vw 3'
loop_
    _space_group_symop_operation_xyz
    'x, y, z'
    '-x+3/4, -y+1/4, z+1/2'
    '-x+1/4, y+1/2, -z+3/4'
    'x+1/2, -y+3/4, -z+1/4'
    'z, x, y'
    'z+1/2, -x+3/4, -y+1/4'
    '-z+3/4, -x+1/4, y+1/2'
    '-z+1/4, x+1/2, -y+3/4'
    'y, z, x'
    '-y+1/4, z+1/2, -x+3/4'
    'y+1/2, -z+3/4, -x+1/4'
    '-y+3/4, -z+1/4, x+1/2'
    'y+3/4, x+1/4, -z+1/2'
    '-y, -x, -z'
    'y+1/4, -x+1/2, z+3/4'
    '-y+1/2, x+3/4, z+1/4'
    'x+3/4, z+1/4, -y+1/2'
    '-x+1/2, z+3/4, y+1/4'
    '-x, -z, -y'
    'x+1/4, -z+1/2, y+3/4'
    'z+3/4, y+1/4, -x+1/2'
    'z+1/4, -y+1/2, x+3/4'
    '-z+1/2, y+3/4, x+1/4'
    '-z, -y, -x'
    'x, y+1/2, z+1/2'
    '-x+3/4, -y+3/4, z+1'
    '-x+1/4, y+1, -z+5/4'
    'x+1/2, -y+5/4, -z+3/4'
    'z, x+1/2, y+1/2'
    'z+1/2, -x+5/4, -y+3/4'
    '-z+3/4, -x+3/4, y+1'
    '-z+1/4, x+1, -y+5/4'
    'y, z+1/2, x+1/2'
    '-y+1/4, z+1, -x+5/4'
    'y+1/2, -z+5/4, -x+3/4'
    '-y+3/4, -z+3/4, x+1'
    'y+3/4, x+3/4, -z+1'
    '-y, -x+1/2, -z+1/2'
    'y+1/4, -x+1, z+5/4'
    '-y+1/2, x+5/4, z+3/4'
    'x+3/4, z+3/4, -y+1'
    '-x+1/2, z+5/4, y+3/4'
    '-x, -z+1/2, -y+1/2'
    'x+1/4, -z+1, y+5/4'
    'z+3/4, y+3/4, -x+1'
    'z+1/4, -y+1, x+5/4'
    '-z+1/2, y+5/4, x+3/4'
    '-z, -y+1/2, -x+1/2'
    'x+1/2, y, z+1/2'
    '-x+5/4, -y+1/4, z+1'
    '-x+3/4, y+1/2, -z+5/4'
    'x+1, -y+3/4, -z+3/4'
    'z+1/2, x, y+1/2'
    'z+1, -x+3/4, -y+3/4'
    '-z+5/4, -x+1/4, y+1'
    '-z+3/4, x+1/2, -y+5/4'
    'y+1/2, z, x+1/2'
    '-y+3/4, z+1/2, -x+5/4'
    'y+1, -z+3/4, -x+3/4'
    '-y+5/4, -z+1/4, x+1'
    'y+5/4, x+1/4, -z+1'
    '-y+1/2, -x, -z+1/2'
    'y+3/4, -x+1/2, z+5/4'
    '-y+1, x+3/4, z+3/4'
    'x+5/4, z+1/4, -y+1'
    '-x+1, z+3/4, y+3/4'
    '-x+1/2, -z, -y+1/2'
    'x+3/4, -z+1/2, y+5/4'
    'z+5/4, y+1/4, -x+1'
    'z+3/4, -y+1/2, x+5/4'
    '-z+1, y+3/4, x+3/4'
    '-z+1/2, -y, -x+1/2'
    'x+1/2, y+1/2, z'
    '-x+5/4, -y+3/4, z+1/2'
    '-x+3/4, y+1, -z+3/4'
    'x+1, -y+5/4, -z+1/4'
    'z+1/2, x+1/2, y'
    'z+1, -x+5/4, -y+1/4'
    '-z+5/4, -x+3/4, y+1/2'
    '-z+3/4, x+1, -y+3/4'
    'y+1/2, z+1/2, x'
    '-y+3/4, z+1, -x+3/4'
    'y+1, -z+5/4, -x+1/4'
    '-y+5/4, -z+3/4, x+1/2'
    'y+5/4, x+3/4, -z+1/2'
    '-y+1/2, -x+1/2, -z'
    'y+3/4, -x+1, z+3/4'
    '-y+1, x+5/4, z+1/4'
    'x+5/4, z+3/4, -y+1/2'
    '-x+1, z+5/4, y+1/4'
    '-x+1/2, -z+1/2, -y'
    'x+3/4, -z+1, y+3/4'
    'z+5/4, y+3/4, -x+1/2'
    'z+3/4, -y+1, x+3/4'
    '-z+1, y+5/4, x+1/4'
    '-z+1/2, -y+1/2, -x'
    '-x, -y, -z'
    'x-3/4, y-1/4, -z-1/2'
    'x-1/4, -y-1/2, z-3/4'
    '-x-1/2, y-3/4, z-1/4'
    '-z, -x, -y'
    '-z-1/2, x-3/4, y-1/4'
    'z-3/4, x-1/4, -y-1/2'
    'z-1/4, -x-1/2, y-3/4'
    '-y, -z, -x'
    'y-1/4, -z-1/2, x-3/4'
    '-y-1/2, z-3/4, x-1/4'
    'y-3/4, z-1/4, -x-1/2'
    '-y-3/4, -x-1/4, z-1/2'
    'y, x, z'
    '-y-1/4, x-1/2, -z-3/4'
    'y-1/2, -x-3/4, -z-1/4'
    '-x-3/4, -z-1/4, y-1/2'
    'x-1/2, -z-3/4, -y-1/4'
    'x, z, y'
    '-x-1/4, z-1/2, -y-3/4'
    '-z-3/4, -y-1/4, x-1/2'
    '-z-1/4, y-1/2, -x-3/4'
    'z-1/2, -y-3/4, -x-1/4'
    'z, y, x'
    '-x, -y+1/2, -z+1/2'
    'x-3/4, y+1/4, -z'
    'x-1/4, -y, z-1/4'
    '-x-1/2, y-1/4, z+1/4'
    '-z, -x+1/2, -y+1/2'
    '-z-1/2, x-1/4, y+1/4'
    'z-3/4, x+1/4, -y'
    'z-1/4, -x, y-1/4'
    '-y, -z+1/2, -x+1/2'
    'y-1/4, -z, x-1/4'
    '-y-1/2, z-1/4, x+1/4'
    'y-3/4, z+1/4, -x'
    '-y-3/4, -x+1/4, z'
    'y, x+1/2, z+1/2'
    '-y-1/4, x, -z-1/4'
    'y-1/2, -x-1/4, -z+1/4'
    '-x-3/4, -z+1/4, y'
    'x-1/2, -z-1/4, -y+1/4'
    'x, z+1/2, y+1/2'
    '-x-1/4, z, -y-1/4'
    '-z-3/4, -y+1/4, x'
    '-z-1/4, y, -x-1/4'
    'z-1/2, -y-1/4, -x+1/4'
    'z, y+1/2, x+1/2'
    '-x+1/2, -y, -z+1/2'
    'x-1/4, y-1/4, -z'
    'x+1/4, -y-1/2, z-1/4'
    '-x, y-3/4, z+1/4'
    '-z+1/2, -x, -y+1/2'
    '-z, x-3/4, y+1/4'
    'z-1/4, x-1/4, -y'
    'z+1/4, -x-1/2, y-1/4'
    '-y+1/2, -z, -x+1/2'
    'y+1/4, -z-1/2, x-1/4'
    '-y, z-3/4, x+1/4'
    'y-1/4, z-1/4, -x'
    '-y-1/4, -x-1/4, z'
    'y+1/2, x, z+1/2'
    '-y+1/4, x-1/2, -z-1/4'
    'y, -x-3/4, -z+1/4'
    '-x-1/4, -z-1/4, y'
    'x, -z-3/4, -y+1/4'
    'x+1/2, z, y+1/2'
    '-x+1/4, z-1/2, -y-1/4'
    '-z-1/4, -y-1/4, x'
    '-z+1/4, y-1/2, -x-1/4'
    'z, -y-3/4, -x+1/4'
    'z+1/2, y, x+1/2'
    '-x+1/2, -y+1/2, -z'
    'x-1/4, y+1/4, -z-1/2'
    'x+1/4, -y, z-3/4'
    '-x, y-1/4, z-1/4'
    '-z+1/2, -x+1/2, -y'
    '-z, x-1/4, y-1/4'
    'z-1/4, x+1/4, -y-1/2'
    'z+1/4, -x, y-3/4'
    '-y+1/2, -z+1/2, -x'
    'y+1/4, -z, x-3/4'
    '-y, z-1/4, x-1/4'
    'y-1/4, z+1/4, -x-1/2'
    '-y-1/4, -x+1/4, z-1/2'
    'y+1/2, x+1/2, z'
    '-y+1/4, x, -z-3/4'
    'y, -x-1/4, -z-1/4'
    '-x-1/4, -z+1/4, y-1/2'
    'x, -z-1/4, -y-1/4'
    'x+1/2, z+1/2, y'
    '-x+1/4, z, -y-3/4'
    '-z-1/4, -y+1/4, x-1/2'
    '-z+1/4, y, -x-3/4'
    'z, -y-1/4, -x-1/4'
    'z+1/2, y+1/2, x'
_cell_length_a     11.323(4)
_cell_length_b     11.323(4)
_cell_length_c     11.323(4)
_cell_angle_alpha     90
_cell_angle_beta     90
_cell_angle_gamma     90
_cell_volume     1451.6(3)
_cell_formula_units_Z     16
_cell_measurement_reflns_used     1378
_cell_measurement_theta_min     3.12
_cell_measurement_theta_max     26.69
_cell_measurement_temperature     296(2)
_exptl_crystal_description     lump
_exptl_crystal_colour     gray
_exptl_crystal_size_max     0.10
_exptl_crystal_size_mid     0.06
_exptl_crystal_size_min     0.06
_exptl_crystal_density_diffrn     5.784
_exptl_crystal_density_meas     ?
_exptl_crystal_density_method     ?
_exptl_crystal_F_000     2342
_exptl_absorpt_coefficient_mu     15.911
_exptl_absorpt_correction_type     multi-scan
_exptl_absorpt_process_details
;
(SADABS; Krause <i>et al.</i>, 2015)
;
_exptl_absorpt_correction_T_min     0.4287
_exptl_absorpt_correction_T_max     0.7455
_diffrn_ambient_temperature     296(2)
_diffrn_source     ?
_diffrn_radiation_type     MoK\a
_diffrn_radiation_wavelength     0.71073
_diffrn_measurement_device_type     'Bruker D8 Venture Photon 100 CMOS'
_diffrn_measurement_method     'phi and omega scans'
_diffrn_detector_area_resol_mean     ?
_diffrn_reflns_number     5363
_diffrn_reflns_av_R_equivalents     0.1554
_diffrn_reflns_av_unetI/netI     0.0290
_diffrn_reflns_theta_min     3.116
_diffrn_reflns_theta_max     27.192
_diffrn_reflns_theta_full     25.242
_diffrn_measured_fraction_theta_max     1.000
_diffrn_measured_fraction_theta_full     1.000
_diffrn_reflns_limit_h_min     -14
_diffrn_reflns_limit_h_max     14
_diffrn_reflns_limit_k_min     -13
_diffrn_reflns_limit_k_max     14
_diffrn_reflns_limit_l_min     -14
_diffrn_reflns_limit_l_max     14
_refine_special_details     ?
_reflns_number_total     102
_reflns_number_gt     82
_reflns_threshold_expression     'I > 2\s(I)'
_refine_ls_structure_factor_coef     Fsqd
_refine_ls_matrix_type     full
_refine_ls_R_factor_all     0.0399
_refine_ls_R_factor_gt     0.0218
_refine_ls_wR_factor_gt     0.0371
_refine_ls_wR_factor_ref     0.0399
_refine_ls_goodness_of_fit_ref     1.142
_refine_ls_restrained_S_all     1.142
_refine_ls_number_reflns     102
_refine_ls_number_parameters     13
_refine_ls_number_restraints     0
_refine_ls_hydrogen_treatment     undef
_refine_ls_weighting_scheme     calc
_refine_ls_weighting_details
             'w=1/[\s^2^(Fo^2^)+(0.0069P)^2^+29.2966P] where P=(Fo^2^+2Fc^2^)/3'
_atom_sites_solution_hydrogens     .
_atom_sites_solution_primary     ?
_atom_sites_solution_secondary     ?
_refine_ls_shift/su_max     0.000
_refine_ls_shift/su_mean     0.000
_refine_diff_density_max     0.577
_refine_diff_density_min     -0.832
_refine_ls_extinction_method     none
_refine_ls_extinction_coef     .
loop_
    _atom_type_symbol
    _atom_type_description
    _atom_type_scat_dispersion_real
    _atom_type_scat_dispersion_imag
    _atom_type_scat_source
    'Fe' 'Fe' 0.3463 0.8444
                         'International Tables Vol C Tables 4.2.6.8 and 6.1.1.4'
    'Ti' 'Ti' 0.2776 0.4457
                         'International Tables Vol C Tables 4.2.6.8 and 6.1.1.4'
    'C' 'C' 0.0033 0.0016
                         'International Tables Vol C Tables 4.2.6.8 and 6.1.1.4'
    'O' 'O' 0.0106 0.0060
                         'International Tables Vol C Tables 4.2.6.8 and 6.1.1.4'
_computing_data_collection
;
APEX3 (Bruker, 2015)
;
_computing_cell_refinement
;
SAINT (Bruker, 2015)
;
_computing_data_reduction
;
SAINT (Bruker, 2015)
;
_computing_structure_solution
;
<i>SHELXT</i> (Sheldrick, 2015a)
;
_computing_structure_refinement
;
SHELXL (Sheldrick, 2015b)
;
_computing_molecular_graphics
;
DIAMOND (Brandenburg & Putz, 2017)
;
_computing_publication_material
;
publCIF (Westrip, 2010)
;
loop_
    _atom_site_type_symbol
    _atom_site_label
    _atom_site_fract_x
    _atom_site_fract_y
    _atom_site_fract_z
    _atom_site_U_iso_or_equiv
    _atom_site_adp_type
    _atom_site_calc_flag
    _atom_site_occupancy
    _atom_site_disorder_assembly
    _atom_site_disorder_group
    Ti Ti1 0.000000 0.000000 0.000000 0.0018(5) Uani d 1 . .
    Fe Fe1 0.21037(6) 0.21037(6) 0.21037(6) 0.0028(4) Uani d 1 . .
    Ti Ti2 0.43636(12) 0.125000 0.125000 0.0021(4) Uani d 1 . .
    C C1 0.500000 0.500000 0.500000 0.012(4) Uani d 0.82(7) . 1
    O O1 0.500000 0.500000 0.500000 0.012(4) Uani d 0.18(7) . 2
loop_
    _atom_site_aniso_label
    _atom_site_aniso_U_11
    _atom_site_aniso_U_22
    _atom_site_aniso_U_33
    _atom_site_aniso_U_12
    _atom_site_aniso_U_13
    _atom_site_aniso_U_23
    Ti1 0.0018(5) 0.0018(5) 0.0018(5) 0.0004(6) 0.0004(6) 0.0004(6)
    Fe1 0.0028(4) 0.0028(4) 0.0028(4) -0.0007(3) -0.0007(3) -0.0007(3)
    Ti2 0.0033(8) 0.0016(5) 0.0016(5) 0.000 0.000 -0.0010(5)
    C1 0.012(4) 0.012(4) 0.012(4) 0.002(4) 0.002(4) 0.002(4)
    O1 0.012(4) 0.012(4) 0.012(4) 0.002(4) 0.002(4) 0.002(4)
_geom_special_details
;
 All esds (except the esd in the dihedral angle between two l.s. planes)
 are estimated using the full covariance matrix.  The cell esds are taken
 into account individually in the estimation of esds in distances, angles
 and torsion angles; correlations between esds in cell parameters are only
 used when they are defined by crystal symmetry.  An approximate (isotropic)
 treatment of cell esds is used for estimating esds involving l.s. planes.
;
loop_
    _geom_bond_atom_site_label_1
    _geom_bond_atom_site_label_2
    _geom_bond_site_symmetry_2
    _geom_bond_distance
    _geom_bond_publ_flag
    Ti1 Fe1 172 2.4650(4) ?
    Ti1 Fe1 76_445 2.4650(4) ?
    Ti1 Fe1 50_454 2.4650(4) ?
    Ti1 Fe1 27_544 2.4650(4) ?
    Ti1 Fe1 123 2.4650(4) ?
    Ti1 Fe1 146 2.4650(4) ?
    Ti1 Ti2 130 2.9084(10) ?
    Ti1 Ti2 50_454 2.9084(10) ?
    Ti1 Ti2 146 2.9084(10) ?
    Ti1 Ti2 78_445 2.9084(10) ?
    Ti1 Ti2 174 2.9084(10) ?
    Ti1 Ti2 34_544 2.9084(10) ?
    Fe1 Ti2 154_565 2.6501(10) ?
    Fe1 Ti2 126_655 2.6501(10) ?
    Fe1 Ti2 170_556 2.6501(10) ?
    Fe1 Fe1 50_454 2.734(2) ?
    Fe1 Fe1 76_445 2.734(2) ?
    Fe1 Fe1 27_544 2.734(2) ?
    Fe1 Ti2 . 2.9011(12) ?
    Fe1 Ti2 5 2.9011(12) ?
    Fe1 Ti2 9 2.9011(12) ?
    Ti2 C1 52_455 2.1273(5) ?
    Ti2 C1 25_544 2.1273(5) ?
    Ti2 Ti2 173 2.9963(6) ?
    Ti2 Ti2 153 2.9963(6) ?
    Ti2 Ti2 154_565 2.9963(6) ?
    Ti2 Ti2 126_655 2.9963(6) ?
loop_
    _geom_angle_atom_site_label_1
    _geom_angle_atom_site_label_2
    _geom_angle_atom_site_label_3
    _geom_angle_site_symmetry_1
    _geom_angle_site_symmetry_3
    _geom_angle
    _geom_angle_publ_flag
    Fe1 Ti1 Fe1 172 76_445 180.0 ?
    Fe1 Ti1 Fe1 172 50_454 112.64(4) ?
    Fe1 Ti1 Fe1 76_445 50_454 67.36(4) ?
    Fe1 Ti1 Fe1 172 27_544 112.64(4) ?
    Fe1 Ti1 Fe1 76_445 27_544 67.36(4) ?
    Fe1 Ti1 Fe1 50_454 27_544 67.36(4) ?
    Fe1 Ti1 Fe1 172 123 67.36(4) ?
    Fe1 Ti1 Fe1 76_445 123 112.64(4) ?
    Fe1 Ti1 Fe1 50_454 123 112.64(4) ?
    Fe1 Ti1 Fe1 27_544 123 180.0 ?
    Fe1 Ti1 Fe1 172 146 67.36(4) ?
    Fe1 Ti1 Fe1 76_445 146 112.64(4) ?
    Fe1 Ti1 Fe1 50_454 146 180.0 ?
    Fe1 Ti1 Fe1 27_544 146 112.64(4) ?
    Fe1 Ti1 Fe1 123 146 67.36(4) ?
    Fe1 Ti1 Ti2 172 130 64.739(17) ?
    Fe1 Ti1 Ti2 76_445 130 115.261(17) ?
    Fe1 Ti1 Ti2 50_454 130 58.40(3) ?
    Fe1 Ti1 Ti2 27_544 130 115.261(17) ?
    Fe1 Ti1 Ti2 123 130 64.739(17) ?
    Fe1 Ti1 Ti2 146 130 121.60(3) ?
    Fe1 Ti1 Ti2 172 50_454 58.40(3) ?
    Fe1 Ti1 Ti2 76_445 50_454 121.60(3) ?
    Fe1 Ti1 Ti2 50_454 50_454 64.739(17) ?
    Fe1 Ti1 Ti2 27_544 50_454 64.739(17) ?
    Fe1 Ti1 Ti2 123 50_454 115.261(17) ?
    Fe1 Ti1 Ti2 146 50_454 115.261(17) ?
    Ti2 Ti1 Ti2 130 50_454 62.010(9) ?
    Fe1 Ti1 Ti2 172 146 121.60(3) ?
    Fe1 Ti1 Ti2 76_445 146 58.40(3) ?
    Fe1 Ti1 Ti2 50_454 146 115.261(17) ?
    Fe1 Ti1 Ti2 27_544 146 115.261(17) ?
    Fe1 Ti1 Ti2 123 146 64.739(17) ?
    Fe1 Ti1 Ti2 146 146 64.739(17) ?
    Ti2 Ti1 Ti2 130 146 117.990(9) ?
    Ti2 Ti1 Ti2 50_454 146 180.0 ?
    Fe1 Ti1 Ti2 172 78_445 115.261(17) ?
    Fe1 Ti1 Ti2 76_445 78_445 64.739(17) ?
    Fe1 Ti1 Ti2 50_454 78_445 64.739(17) ?
    Fe1 Ti1 Ti2 27_544 78_445 121.60(3) ?
    Fe1 Ti1 Ti2 123 78_445 58.40(3) ?
    Fe1 Ti1 Ti2 146 78_445 115.261(17) ?
    Ti2 Ti1 Ti2 130 78_445 62.010(9) ?
    Ti2 Ti1 Ti2 50_454 78_445 117.990(9) ?
    Ti2 Ti1 Ti2 146 78_445 62.010(9) ?
    Fe1 Ti1 Ti2 172 174 64.739(17) ?
    Fe1 Ti1 Ti2 76_445 174 115.261(17) ?
    Fe1 Ti1 Ti2 50_454 174 115.261(17) ?
    Fe1 Ti1 Ti2 27_544 174 58.40(3) ?
    Fe1 Ti1 Ti2 123 174 121.60(3) ?
    Fe1 Ti1 Ti2 146 174 64.739(17) ?
    Ti2 Ti1 Ti2 130 174 117.990(9) ?
    Ti2 Ti1 Ti2 50_454 174 62.010(9) ?
    Ti2 Ti1 Ti2 146 174 117.990(9) ?
    Ti2 Ti1 Ti2 78_445 174 180.0 ?
    Fe1 Ti1 Ti2 172 34_544 115.261(17) ?
    Fe1 Ti1 Ti2 76_445 34_544 64.739(17) ?
    Fe1 Ti1 Ti2 50_454 34_544 121.60(3) ?
    Fe1 Ti1 Ti2 27_544 34_544 64.739(17) ?
    Fe1 Ti1 Ti2 123 34_544 115.261(17) ?
    Fe1 Ti1 Ti2 146 34_544 58.40(3) ?
    Ti2 Ti1 Ti2 130 34_544 180.0 ?
    Ti2 Ti1 Ti2 50_454 34_544 117.990(9) ?
    Ti2 Ti1 Ti2 146 34_544 62.010(9) ?
    Ti2 Ti1 Ti2 78_445 34_544 117.990(9) ?
    Ti2 Ti1 Ti2 174 34_544 62.010(9) ?
    Ti1 Fe1 Ti1 76_445 50_454 108.58(3) ?
    Ti1 Fe1 Ti1 76_445 27_544 108.58(3) ?
    Ti1 Fe1 Ti1 50_454 27_544 108.58(3) ?
    Ti1 Fe1 Ti2 76_445 154_565 124.77(2) ?
    Ti1 Fe1 Ti2 50_454 154_565 69.20(3) ?
    Ti1 Fe1 Ti2 27_544 154_565 124.77(2) ?
    Ti1 Fe1 Ti2 76_445 126_655 124.77(2) ?
    Ti1 Fe1 Ti2 50_454 126_655 124.77(2) ?
    Ti1 Fe1 Ti2 27_544 126_655 69.20(3) ?
    Ti2 Fe1 Ti2 154_565 126_655 69.49(5) ?
    Ti1 Fe1 Ti2 76_445 170_556 69.20(3) ?
    Ti1 Fe1 Ti2 50_454 170_556 124.77(2) ?
    Ti1 Fe1 Ti2 27_544 170_556 124.77(2) ?
    Ti2 Fe1 Ti2 154_565 170_556 69.49(5) ?
    Ti2 Fe1 Ti2 126_655 170_556 69.49(5) ?
    Ti1 Fe1 Fe1 76_445 50_454 56.32(2) ?
    Ti1 Fe1 Fe1 50_454 50_454 104.92(3) ?
    Ti1 Fe1 Fe1 27_544 50_454 56.32(2) ?
    Ti2 Fe1 Fe1 154_565 50_454 174.11(3) ?
    Ti2 Fe1 Fe1 126_655 50_454 115.14(3) ?
    Ti2 Fe1 Fe1 170_556 50_454 115.14(3) ?
    Ti1 Fe1 Fe1 76_445 76_445 104.92(3) ?
    Ti1 Fe1 Fe1 50_454 76_445 56.32(2) ?
    Ti1 Fe1 Fe1 27_544 76_445 56.32(2) ?
    Ti2 Fe1 Fe1 154_565 76_445 115.14(3) ?
    Ti2 Fe1 Fe1 126_655 76_445 115.14(3) ?
    Ti2 Fe1 Fe1 170_556 76_445 174.11(3) ?
    Fe1 Fe1 Fe1 50_454 76_445 60.0 ?
    Ti1 Fe1 Fe1 76_445 27_544 56.32(2) ?
    Ti1 Fe1 Fe1 50_454 27_544 56.32(2) ?
    Ti1 Fe1 Fe1 27_544 27_544 104.92(3) ?
    Ti2 Fe1 Fe1 154_565 27_544 115.14(3) ?
    Ti2 Fe1 Fe1 126_655 27_544 174.11(3) ?
    Ti2 Fe1 Fe1 170_556 27_544 115.14(3) ?
    Fe1 Fe1 Fe1 50_454 27_544 60.0 ?
    Fe1 Fe1 Fe1 76_445 27_544 60.0 ?
    Ti1 Fe1 Ti2 76_445 . 166.80(5) ?
    Ti1 Fe1 Ti2 50_454 . 65.047(6) ?
    Ti1 Fe1 Ti2 27_544 . 65.047(6) ?
    Ti2 Fe1 Ti2 154_565 . 65.152(14) ?
    Ti2 Fe1 Ti2 126_655 . 65.152(14) ?
    Ti2 Fe1 Ti2 170_556 . 124.00(6) ?
    Fe1 Fe1 Ti2 50_454 . 112.83(2) ?
    Fe1 Fe1 Ti2 76_445 . 61.89(3) ?
    Fe1 Fe1 Ti2 27_544 . 112.83(2) ?
    Ti1 Fe1 Ti2 76_445 5 65.047(6) ?
    Ti1 Fe1 Ti2 50_454 5 65.047(6) ?
    Ti1 Fe1 Ti2 27_544 5 166.80(5) ?
    Ti2 Fe1 Ti2 154_565 5 65.152(14) ?
    Ti2 Fe1 Ti2 126_655 5 124.00(6) ?
    Ti2 Fe1 Ti2 170_556 5 65.152(14) ?
    Fe1 Fe1 Ti2 50_454 5 112.83(2) ?
    Fe1 Fe1 Ti2 76_445 5 112.83(2) ?
    Fe1 Fe1 Ti2 27_544 5 61.89(3) ?
    Ti2 Fe1 Ti2 . 5 118.474(12) ?
    Ti1 Fe1 Ti2 76_445 9 65.047(6) ?
    Ti1 Fe1 Ti2 50_454 9 166.80(5) ?
    Ti1 Fe1 Ti2 27_544 9 65.047(6) ?
    Ti2 Fe1 Ti2 154_565 9 124.00(6) ?
    Ti2 Fe1 Ti2 126_655 9 65.152(14) ?
    Ti2 Fe1 Ti2 170_556 9 65.152(14) ?
    Fe1 Fe1 Ti2 50_454 9 61.89(3) ?
    Fe1 Fe1 Ti2 76_445 9 112.83(2) ?
    Fe1 Fe1 Ti2 27_544 9 112.83(2) ?
    Ti2 Fe1 Ti2 . 9 118.474(12) ?
    Ti2 Fe1 Ti2 5 9 118.474(12) ?
    C1 Ti2 C1 52_455 25_544 140.40(7) ?
    C1 Ti2 Fe1 52_455 98_656 88.009(14) ?
    C1 Ti2 Fe1 25_544 98_656 88.009(14) ?
    C1 Ti2 Fe1 52_455 147_565 88.009(14) ?
    C1 Ti2 Fe1 25_544 147_565 88.009(14) ?
    Fe1 Ti2 Fe1 98_656 147_565 168.22(7) ?
    C1 Ti2 Fe1 52_455 76_445 137.91(5) ?
    C1 Ti2 Fe1 25_544 76_445 81.68(3) ?
    Fe1 Ti2 Fe1 98_656 76_445 95.19(3) ?
    Fe1 Ti2 Fe1 147_565 76_445 95.19(3) ?
    C1 Ti2 Fe1 52_455 . 81.69(3) ?
    C1 Ti2 Fe1 25_544 . 137.91(5) ?
    Fe1 Ti2 Fe1 98_656 . 95.19(3) ?
    Fe1 Ti2 Fe1 147_565 . 95.19(3) ?
    Fe1 Ti2 Fe1 76_445 . 56.23(6) ?
    C1 Ti2 Ti1 52_455 27_544 104.226(19) ?
    C1 Ti2 Ti1 25_544 27_544 104.226(19) ?
    Fe1 Ti2 Ti1 98_656 27_544 52.40(2) ?
    Fe1 Ti2 Ti1 147_565 27_544 139.38(5) ?
    Fe1 Ti2 Ti1 76_445 27_544 50.21(2) ?
    Fe1 Ti2 Ti1 . 27_544 50.21(2) ?
    C1 Ti2 Ti1 52_455 50_454 104.226(19) ?
    C1 Ti2 Ti1 25_544 50_454 104.226(19) ?
    Fe1 Ti2 Ti1 98_656 50_454 139.38(5) ?
    Fe1 Ti2 Ti1 147_565 50_454 52.40(2) ?
    Fe1 Ti2 Ti1 76_445 50_454 50.21(2) ?
    Fe1 Ti2 Ti1 . 50_454 50.21(2) ?
    Ti1 Ti2 Ti1 27_544 50_454 86.98(4) ?
    C1 Ti2 Ti2 52_455 173 149.47(3) ?
    C1 Ti2 Ti2 25_544 173 45.23(2) ?
    Fe1 Ti2 Ti2 98_656 173 121.68(3) ?
    Fe1 Ti2 Ti2 147_565 173 61.47(2) ?
    Fe1 Ti2 Ti2 76_445 173 53.38(3) ?
    Fe1 Ti2 Ti2 . 173 100.81(3) ?
    Ti1 Ti2 Ti2 27_544 173 100.29(4) ?
    Ti1 Ti2 Ti2 50_454 173 58.995(4) ?
    C1 Ti2 Ti2 52_455 153 149.47(3) ?
    C1 Ti2 Ti2 25_544 153 45.23(2) ?
    Fe1 Ti2 Ti2 98_656 153 61.47(2) ?
    Fe1 Ti2 Ti2 147_565 153 121.68(3) ?
    Fe1 Ti2 Ti2 76_445 153 53.38(3) ?
    Fe1 Ti2 Ti2 . 153 100.81(3) ?
    Ti1 Ti2 Ti2 27_544 153 58.995(4) ?
    Ti1 Ti2 Ti2 50_454 153 100.29(4) ?
    Ti2 Ti2 Ti2 173 153 60.54(6) ?
    C1 Ti2 Ti2 52_455 154_565 45.23(2) ?
    C1 Ti2 Ti2 25_544 154_565 149.47(3) ?
    Fe1 Ti2 Ti2 98_656 154_565 121.68(3) ?
    Fe1 Ti2 Ti2 147_565 154_565 61.47(2) ?
    Fe1 Ti2 Ti2 76_445 154_565 100.81(3) ?
    Fe1 Ti2 Ti2 . 154_565 53.38(3) ?
    Ti1 Ti2 Ti2 27_544 154_565 100.29(4) ?
    Ti1 Ti2 Ti2 50_454 154_565 58.995(4) ?
    Ti2 Ti2 Ti2 173 154_565 112.60(3) ?
    Ti2 Ti2 Ti2 153 154_565 153.19(5) ?
    C1 Ti2 Ti2 52_455 126_655 45.23(2) ?
    C1 Ti2 Ti2 25_544 126_655 149.47(3) ?
    Fe1 Ti2 Ti2 98_656 126_655 61.47(2) ?
    Fe1 Ti2 Ti2 147_565 126_655 121.68(3) ?
    Fe1 Ti2 Ti2 76_445 126_655 100.81(3) ?
    Fe1 Ti2 Ti2 . 126_655 53.38(3) ?
    Ti1 Ti2 Ti2 27_544 126_655 58.995(4) ?
    Ti1 Ti2 Ti2 50_454 126_655 100.29(4) ?
    Ti2 Ti2 Ti2 173 126_655 153.19(5) ?
    Ti2 Ti2 Ti2 153 126_655 112.60(3) ?
    Ti2 Ti2 Ti2 154_565 126_655 60.54(6) ?
    Ti2 C1 Ti2 149_565 53 180.0 ?
    Ti2 C1 Ti2 149_565 25 89.54(5) ?
    Ti2 C1 Ti2 53 25 90.46(5) ?
    Ti2 C1 Ti2 149_565 121_655 90.46(5) ?
    Ti2 C1 Ti2 53 121_655 89.54(5) ?
    Ti2 C1 Ti2 25 121_655 180.0 ?
    Ti2 C1 Ti2 149_565 177_556 90.46(5) ?
    Ti2 C1 Ti2 53 177_556 89.54(5) ?
    Ti2 C1 Ti2 25 177_556 89.54(5) ?
    Ti2 C1 Ti2 121_655 177_556 90.46(5) ?
    Ti2 C1 Ti2 149_565 81 89.54(5) ?
    Ti2 C1 Ti2 53 81 90.46(5) ?
    Ti2 C1 Ti2 25 81 90.46(5) ?
    Ti2 C1 Ti2 121_655 81 89.54(5) ?
    Ti2 C1 Ti2 177_556 81 180.0 ?
    Ti2 O1 Ti2 149_565 53 180.0 ?
    Ti2 O1 Ti2 149_565 25 89.54(5) ?
    Ti2 O1 Ti2 53 25 90.46(5) ?
    Ti2 O1 Ti2 149_565 121_655 90.46(5) ?
    Ti2 O1 Ti2 53 121_655 89.54(5) ?
    Ti2 O1 Ti2 25 121_655 180.0 ?
    Ti2 O1 Ti2 149_565 177_556 90.46(5) ?
    Ti2 O1 Ti2 53 177_556 89.54(5) ?
    Ti2 O1 Ti2 25 177_556 89.54(5) ?
    Ti2 O1 Ti2 121_655 177_556 90.46(5) ?
    Ti2 O1 Ti2 149_565 81 89.54(5) ?
    Ti2 O1 Ti2 53 81 90.46(5) ?
    Ti2 O1 Ti2 25 81 90.46(5) ?
    Ti2 O1 Ti2 121_655 81 89.54(5) ?
    Ti2 O1 Ti2 177_556 81 180.0 ?
_shelx_space_group_comment
;
The symmetry employed for this shelxl refinement is uniquely defined
by the following loop, which should always be used as a source of
symmetry information in preference to the above space-group names.
They are only intended as comments.
;
_shelx_estimated_absorpt_T_min     ?
_shelx_estimated_absorpt_T_max     ?
_shelx_hkl_file
;
  -1  -1  -1   25.08    2.15
  -1  -1   1   27.77    2.66
  -1  -1   1   27.41    2.72
  -1   1  -1   25.67    2.15
  -1   1  -1   25.45    2.24
  -1   1  -1   26.69    2.44
  -1   1   1   23.76    2.79
  -1   1   1   24.50    3.36
  -1   1   1   29.06    2.91
   1  -1  -1   26.37    2.87
   1  -1  -1   21.98    3.14
   1  -1  -1   27.55    3.01
   1  -1   1   27.67    2.33
   1   1  -1   27.09    2.40
   1   1  -1   23.16    2.78
   1   1  -1   20.89    2.55
   1   1   1   23.82    2.20
   1   1   1   24.42    2.33
  -2   0   0    0.66    0.89
  -2   0   0    0.90    0.91
  -2   0   0    0.28    1.12
   0  -2   0   -0.35    0.61
   0  -2   0   -0.35    0.66
   0  -2   0    0.07    1.04
   0   0  -2    0.15    0.95
   0   0  -2   -0.01    1.02
   0   0  -2    0.33    0.87
   0   0   2    0.93    1.00
   0   0   2    1.32    1.24
   0   0   2   -0.15    0.94
   0   2   0    0.02    0.64
   0   2   0    0.66    0.81
   0   2   0   -0.51    0.71
   0   2   0   -0.59    1.23
   2   0   0    0.99    0.90
   2   0   0    0.75    1.05
   2   0   0   -0.53    1.06
  -2  -2   0    3.10    1.10
  -2  -2   0    1.82    1.19
  -2  -2   0    2.55    1.47
  -2   0  -2    2.16    1.36
  -2   0  -2    0.55    1.37
  -2   0   2    2.62    2.24
  -2   0   2    1.18    2.44
  -2   0   2    0.93    1.38
  -2   2   0    2.86    1.38
  -2   2   0    0.47    1.45
  -2   2   0    3.59    1.87
   0  -2  -2    1.58    1.62
   0  -2  -2    1.33    1.77
   0  -2  -2    4.22    1.50
   0  -2   2    0.28    0.79
   0  -2   2    1.06    1.23
   0  -2   2    4.16    2.14
   0   2  -2    1.26    1.08
   0   2  -2    4.47    1.29
   0   2  -2    0.68    2.04
   0   2   2    3.58    1.60
   0   2   2    6.02    2.13
   0   2   2    0.87    1.24
   2  -2   0    1.49    1.39
   2  -2   0    1.74    1.47
   2  -2   0    2.15    1.70
   2   0  -2    3.24    2.30
   2   0  -2    3.82    2.54
   2   0  -2    3.43    1.75
   2   0   2    3.15    1.32
   2   0   2    3.97    1.68
   2   2   0    2.38    1.14
   2   2   0    1.85    1.12
   2   2   0    3.03    0.89
  -2  -2  -2   19.15    2.81
  -2  -2  -2   17.67    2.84
  -2  -2   2   19.26    3.19
  -2  -2   2   23.37    3.23
  -2  -2   2   24.40    3.98
  -2   2  -2   22.20    2.92
  -2   2  -2   21.63    2.96
  -2   2  -2   22.42    3.32
  -2   2   2   17.50    3.72
  -2   2   2   16.65    4.37
  -2   2   2   23.46    3.97
   2  -2  -2   16.95    3.53
   2  -2  -2   22.06    4.75
   2  -2  -2   18.44    3.86
   2  -2   2   19.69    2.66
   2  -2   2   19.62    2.87
   2   2  -2   20.40    2.90
   2   2  -2   20.64    3.91
   2   2  -2   21.09    3.56
   2   2   2   13.45    2.45
   2   2   2   21.02    3.41
  -3  -1  -1    4.68    1.75
  -3  -1  -1    3.05    1.88
  -3  -1  -1    3.12    1.47
  -3  -1   1    3.13    1.76
  -3  -1   1    0.20    1.69
  -3  -1   1    0.69    1.40
  -3   1  -1    0.96    1.68
  -3   1  -1    2.31    1.62
  -3   1  -1    1.24    1.72
  -3   1   1    0.91    1.73
  -3   1   1    4.35    2.28
  -3   1   1    0.39    2.14
  -1  -3  -1    1.94    1.24
  -1  -3  -1    0.31    1.25
  -1  -3  -1    2.23    0.97
  -1  -3  -1    2.12    1.35
  -1  -3   1    2.98    0.83
  -1  -3   1    4.81    2.26
  -1  -1  -3    0.76    1.80
  -1  -1  -3    2.35    2.05
  -1  -1  -3    1.12    1.18
  -1  -1   3    3.20    1.86
  -1  -1   3    3.46    2.18
  -1  -1   3   -1.09    1.67
  -1   1  -3    2.14    1.63
  -1   1  -3   -0.63    1.67
  -1   1  -3   -1.51    2.06
  -1   1   3    5.73    2.64
  -1   1   3   -0.33    2.86
  -1   1   3    0.17    1.62
  -1   1   3    3.06    1.57
  -1   3  -1    1.73    1.11
  -1   3  -1    1.81    1.00
  -1   3  -1    4.89    1.68
  -1   3  -1    1.39    2.91
  -1   3   1    1.85    2.07
  -1   3   1    2.18    2.45
  -1   3   1   -0.44    1.94
   1  -3  -1    1.37    2.00
   1  -3  -1    2.28    2.37
   1  -3  -1    1.91    1.97
   1  -3   1    4.63    1.18
   1  -1  -3    0.29    2.39
   1  -1  -3    6.21    3.48
   1  -1  -3    2.26    1.62
   1  -1   3    3.25    1.49
   1  -1   3    0.52    1.90
   1   1  -3    0.91    2.22
   1   1  -3    0.00    2.16
   1   1  -3    4.53    2.24
   1   1   3    4.48    2.12
   1   1   3    4.45    2.31
   1   3  -1    2.22    0.51
   1   3  -1    1.36    0.73
   1   3  -1    1.88    2.15
   1   3   1    1.40    1.19
   1   3   1    0.73    1.46
   1   3   1    2.92    1.25
   1   3   1    2.40    1.40
   3  -1  -1    3.56    1.82
   3  -1  -1    4.15    2.23
   3  -1  -1    4.21    2.83
   3  -1   1    1.36    1.87
   3  -1   1    1.83    1.74
   3  -1   1    4.71    1.76
   3   1  -1   -1.26    1.53
   3   1  -1    2.63    1.99
   3   1  -1    1.53    1.76
   3   1   1    1.65    1.61
   3   1   1    4.75    1.90
   3   1   1    1.86    1.05
  -3  -3  -1   18.11    2.88
  -3  -3  -1   19.13    3.01
  -3  -3  -1   19.79    3.31
  -3  -3   1   20.41    2.88
  -3  -3   1   29.24    4.64
  -3  -1  -3   19.55    3.49
  -3  -1  -3   20.08    3.60
  -3  -1   3   23.25    4.30
  -3  -1   3   22.64    4.88
  -3  -1   3   15.67    3.18
  -3  -1   3   13.96    4.60
  -3   1  -3   16.79    3.47
  -3   1  -3   24.09    3.45
  -3   1   3   21.77    4.89
  -3   1   3   19.98    5.02
  -3   3  -1   17.51    3.16
  -3   3  -1   15.47    3.10
  -3   3   1   24.90    4.75
  -1  -3  -3   23.12    3.57
  -1  -3  -3   20.33    3.85
  -1  -3  -3   25.01    3.43
  -1  -3   3   19.20    2.60
  -1  -3   3   14.06    3.24
  -1   3  -3   27.78    3.40
  -1   3  -3   26.04    3.36
  -1   3  -3   31.84    6.01
  -1   3   3   13.81    4.24
  -1   3   3   16.52    3.24
   1  -3  -3   13.83    3.69
   1  -3  -3   19.93    4.92
   1  -3  -3   24.85    4.15
   1  -3   3   25.49    3.06
   1  -3   3   20.87    3.59
   1   3  -3   22.45    3.57
   1   3  -3   18.18    3.00
   1   3  -3   25.38    4.85
   1   3   3   23.08    4.15
   1   3   3   22.32    2.80
   3  -3  -1   20.70    3.95
   3  -3  -1   19.09    4.24
   3  -3  -1   22.82    4.52
   3  -3   1   26.09    3.50
   3  -3   1   17.50    3.14
   3  -3   1   24.73    3.84
   3  -1  -3   21.43    4.51
   3  -1  -3   29.26    6.04
   3  -1  -3   13.79    3.52
   3  -1   3   18.29    3.15
   3  -1   3   18.65    3.63
   3   1  -3   14.75    4.29
   3   1  -3   14.40    3.20
   3   1   3   20.63    4.17
   3   3  -1   25.20    3.05
   3   3  -1   26.54    3.42
   3   3  -1   21.77    2.83
   3   3  -1   23.77    4.52
   3   3   1   19.77    2.98
   3   3   1   21.06    3.33
  -3  -3  -3  776.76   47.59
  -3  -3  -3  808.57   48.10
  -3  -3  -3  836.78   46.21
  -3  -3   3  816.28   48.10
  -3  -3   3  804.97   47.76
  -3  -3   3  805.82   49.09
  -3   3  -3  803.96   47.57
  -3   3  -3  803.84   47.62
  -3   3  -3  800.34   48.16
  -3   3   3  846.95   49.58
  -3   3   3  759.38   49.81
  -3   3   3  869.69   49.45
   3  -3  -3  894.90   49.56
   3  -3  -3  903.13   50.90
   3  -3  -3  686.58   49.06
   3  -3   3  779.92   47.44
   3  -3   3  803.25   47.89
   3   3  -3  820.53   47.54
   3   3  -3  748.46   49.17
   3   3  -3  792.34   47.77
   3   3  -3  794.81   48.97
   3   3   3  806.71   47.80
   3   3   3  823.62   48.38
  -4   0   0   32.08    4.20
  -4   0   0   28.78    4.00
  -4   0   0   24.34    4.12
   0  -4   0   30.40    2.95
   0  -4   0   27.48    3.23
   0  -4   0   25.96    3.58
   0   0  -4   32.67    4.31
   0   0  -4   34.38    5.01
   0   0  -4   28.81    4.00
   0   0   4   25.23    3.86
   0   0   4   32.93    5.01
   0   0   4   36.74    4.24
   0   4   0   28.73    2.80
   0   4   0   27.26    3.16
   0   4   0   34.56    3.80
   0   4   0   42.45    5.72
   4   0   0   23.84    3.61
   4   0   0   33.02    4.34
   4   0   0   26.06    3.91
  -4   0  -2    0.36    2.03
  -4   0  -2    1.18    2.36
  -4   0  -2    2.39    1.96
  -4   0   2    1.19    2.79
  -4   0   2    1.75    3.01
  -4   0   2   -1.47    2.26
  -2  -4   0    0.11    1.16
  -2  -4   0    1.53    2.31
  -2   4   0   -0.23    1.75
  -2   4   0    0.75    2.12
  -2   4   0    1.19    2.46
   0  -2  -4   -5.10    2.57
   0  -2  -4    3.51    3.56
   0  -2  -4    0.48    1.87
   0  -2   4    1.54    1.78
   0  -2   4    3.39    2.68
   0  -2   4   -1.82    2.75
   0   2  -4   -0.10    2.12
   0   2  -4    3.20    2.73
   0   2  -4    0.14    3.00
   0   2   4   -0.19    1.44
   2  -4   0   -2.91    1.75
   2  -4   0    3.11    2.15
   2  -4   0    0.17    2.32
   2   4   0   -0.80    1.24
   2   4   0    1.25    2.61
   4   0  -2    1.21    3.11
   4   0  -2    3.10    3.15
   4   0   2    0.13    2.23
   4   0   2    4.77    2.80
   4   0   2    0.28    1.61
  -4  -2   0    0.15    1.95
  -4  -2   0    2.56    2.21
  -4  -2   0    0.45    1.49
  -4   2   0   -1.29    2.39
  -4   2   0   -0.89    2.52
  -2   0  -4   -2.57    2.03
  -2   0  -4    1.22    2.57
  -2   0   4   -2.57    3.11
  -2   0   4    1.60    3.91
  -2   0   4   -0.07    2.54
   0  -4  -2    3.60    2.14
   0  -4  -2   -3.00    2.32
   0  -4  -2    0.74    2.08
   0  -4   2   -0.24    0.91
   0  -4   2    0.63    1.30
   0   4  -2   -0.74    1.07
   0   4  -2   -0.37    0.91
   0   4  -2   -5.64    3.39
   0   4   2   -0.79    2.03
   0   4   2    1.12    2.62
   0   4   2   -0.04    2.16
   0   4   2   -0.19    2.39
   2   0  -4   -1.01    3.14
   2   0  -4   -1.33    4.51
   2   0  -4    0.51    2.23
   2   0   4   -0.48    2.13
   2   0   4    5.24    2.92
   4  -2   0   -0.10    2.22
   4  -2   0   -2.42    2.26
   4  -2   0   -2.08    2.52
   4   2   0    1.45    2.15
   4   2   0    1.15    2.03
  -4  -2  -2  195.62   14.70
  -4  -2  -2  229.01   15.43
  -4  -2  -2  224.42   14.32
  -4  -2   2  236.90   15.62
  -4  -2   2  219.98   15.19
  -4  -2   2  235.76   15.12
  -4  -2   2  226.05   16.37
  -4   2  -2  214.62   15.84
  -4   2  -2  230.44   15.29
  -4   2  -2  236.46   15.73
  -4   2   2  206.50   16.00
  -4   2   2  237.57   17.27
  -4   2   2  230.90   17.12
  -2  -4  -2  226.61   14.75
  -2  -4  -2  218.26   14.98
  -2  -4  -2  248.48   13.55
  -2  -4  -2  223.79   14.29
  -2  -4   2  225.34   14.12
  -2  -4   2  233.69   13.77
  -2  -4   2  241.04   16.38
  -2  -2  -4  238.01   15.51
  -2  -2  -4  234.66   15.96
  -2  -2  -4  242.77   13.97
  -2  -2   4  223.60   15.55
  -2  -2   4  219.60   16.68
  -2  -2   4  213.92   16.22
  -2   2  -4  245.83   15.27
  -2   2  -4  235.41   15.52
  -2   2  -4  231.72   16.81
  -2   2   4  232.56   17.23
  -2   2   4  219.11   17.55
  -2   2   4  230.36   15.98
  -2   4  -2  234.98   14.36
  -2   4  -2  238.00   14.47
  -2   4  -2  237.78   15.65
  -2   4   2  230.25   16.39
  -2   4   2  256.10   17.33
   2  -4  -2  217.84   15.89
   2  -4  -2  224.40   16.91
   2  -4  -2  235.99   16.50
   2  -4   2  250.54   14.68
   2  -4   2  252.17   14.44
   2  -2  -4  219.71   16.98
   2  -2  -4  186.50   19.04
   2  -2  -4  237.59   16.20
   2  -2   4  238.33   15.06
   2  -2   4  237.75   15.79
   2   2  -4  200.49   16.30
   2   2  -4  223.10   16.57
   2   2  -4  214.36   15.92
   2   2   4  242.12   15.67
   2   2   4  238.09   16.48
   2   4  -2  234.64   13.70
   2   4  -2  219.96   14.39
   2   4  -2  224.08   16.19
   2   4   2  217.96   15.25
   2   4   2  232.20   13.49
   4  -2  -2  225.58   16.03
   4  -2  -2  227.32   17.31
   4  -2  -2  182.42   16.64
   4  -2   2  216.74   15.31
   4  -2   2  234.05   15.49
   4   2  -2  229.92   15.05
   4   2  -2  228.78   16.46
   4   2   2  227.42   15.35
   4   2   2  223.09   15.36
  -4  -4   0  612.90   36.07
  -4  -4   0  629.28   36.33
  -4  -4   0  578.04   37.42
  -4   0  -4  608.69   37.10
  -4   0  -4  604.48   37.46
  -4   0  -4  595.04   37.59
  -4   0   4  584.45   40.39
  -4   0   4  579.46   39.22
  -4   0   4  647.61   37.95
  -4   0   4  650.94   38.64
  -4   4   0  604.55   36.92
  -4   4   0  639.76   37.57
  -4   4   0  556.98   38.27
   0  -4  -4  626.84   37.54
   0  -4  -4  600.01   38.43
   0  -4  -4  621.53   38.30
   0  -4   4  617.58   35.96
   0  -4   4  595.57   36.64
   0  -4   4  597.48   38.33
   0   4  -4  628.46   36.61
   0   4  -4  616.15   36.29
   0   4  -4  595.97   38.71
   0   4   4  608.69   37.63
   0   4   4  626.66   38.34
   0   4   4  639.07   36.96
   4  -4   0  632.69   37.10
   4  -4   0  610.97   37.25
   4  -4   0  634.40   38.05
   4   0  -4  579.05   38.79
   4   0  -4  559.53   39.87
   4   0  -4  623.29   38.04
   4   0   4  625.63   37.29
   4   0   4  596.45   37.75
   4   4   0  591.93   36.21
   4   4   0  637.29   36.50
   4   4   0  606.92   35.61
  -4  -4  -2  141.72   10.75
  -4  -4  -2  148.72   11.28
  -4  -4  -2  150.47   11.05
  -4  -4   2  152.29   11.26
  -4  -4   2  148.31   10.28
  -4  -4   2  139.98   12.50
  -4  -2  -4  166.29   11.81
  -4  -2  -4  182.22   12.80
  -4  -2   4  158.21   13.13
  -4  -2   4  145.64   12.91
  -4  -2   4  159.34   13.41
  -4   2  -4  143.95   11.40
  -4   2  -4  144.59   11.51
  -4   2  -4  147.89   11.58
  -4   2   4  158.52   13.54
  -4   2   4  139.84   15.43
  -4   2   4  148.80   13.04
  -4   4  -2  161.93   11.71
  -4   4  -2  146.96   11.13
  -4   4  -2  147.87   12.36
  -4   4   2  134.02   12.22
  -4   4   2  144.31   14.09
  -4   4   2  146.48   13.87
  -2  -4  -4  158.23   11.69
  -2  -4  -4  151.70   12.33
  -2  -4  -4  155.39   10.50
  -2  -4   4  148.73   10.45
  -2  -4   4  161.81   12.17
  -2  -4   4  158.58   13.30
  -2   4  -4  143.23   10.85
  -2   4  -4  149.29   10.78
  -2   4  -4  152.62   14.91
  -2   4   4  145.71   13.68
  -2   4   4  158.31   14.66
  -2   4   4  151.05   12.77
   2  -4  -4  142.64   13.31
   2  -4  -4  136.35   15.38
   2  -4  -4  150.17   13.26
   2  -4   4  144.22   10.52
   2  -4   4  146.12   11.33
   2   4  -4  129.34   11.80
   2   4  -4  164.41   11.48
   2   4  -4  154.35   13.49
   2   4   4  148.61   11.69
   2   4   4  157.12   12.85
   4  -4  -2  157.81   12.89
   4  -4  -2  152.42   13.70
   4  -4  -2  148.64   13.64
   4  -4   2  155.30   11.67
   4  -4   2  142.38   11.01
   4  -4   2  146.10   12.20
   4  -2  -4  141.60   14.14
   4  -2  -4  150.05   14.94
   4  -2  -4  137.81   13.18
   4  -2   4  157.74   12.65
   4   2  -4  147.08   12.77
   4   2  -4  138.42   14.66
   4   2  -4  161.90   12.24
   4   2   4  163.01   11.59
   4   2   4  185.65   12.79
   4   4  -2  138.85   10.40
   4   4  -2  133.51   12.33
   4   4  -2  131.68   11.73
   4   4  -2  152.93   13.28
   4   4   2  151.26   11.04
   4   4   2  152.24   11.59
  -4  -4  -4  103.26   10.34
  -4  -4  -4  129.64   12.30
  -4  -4  -4  119.62    7.87
  -4  -4  -4  121.59    7.88
  -4  -4  -4  123.17    8.72
  -4  -4   4  126.28   11.18
  -4  -4   4  132.22   10.67
  -4  -4   4  125.57   12.28
  -4   4  -4  123.18   10.46
  -4   4  -4  120.38   10.19
  -4   4  -4  117.66   10.86
  -4   4   4  115.17   12.59
  -4   4   4  124.25   15.65
  -4   4   4  135.38   12.65
   4  -4  -4  115.86   12.75
   4  -4  -4  110.69   14.44
   4  -4  -4  107.85   13.19
   4  -4   4  123.52   10.10
   4  -4   4  112.32   10.98
   4   4  -4  125.13   10.13
   4   4  -4  112.96   13.06
   4   4  -4  111.98   10.62
   4   4  -4  108.82   13.06
   4   4   4  122.66   10.50
   4   4   4  115.23   11.35
  -5  -1  -1  650.47   38.16
  -5  -1  -1  637.49   38.29
  -5  -1  -1  593.71   38.25
  -5  -1   1  640.33   38.36
  -5  -1   1  643.94   38.24
  -5  -1   1  665.34   38.41
  -5   1  -1  639.52   38.36
  -5   1  -1  633.00   38.33
  -5   1  -1  615.04   40.07
  -5   1   1  651.68   38.66
  -5   1   1  667.31   38.99
  -5   1   1  604.72   39.43
  -1  -5  -1  623.44   37.03
  -1  -5  -1  677.59   37.17
  -1  -5  -1  649.20   37.92
  -1  -5   1  612.10   40.19
  -1  -1  -5  621.93   38.50
  -1  -1  -5  616.62   39.20
  -1  -1  -5  649.10   37.44
  -1  -1   5  601.46   38.27
  -1  -1   5  586.47   39.15
  -1   1  -5  607.76   38.66
  -1   1  -5  634.11   38.58
  -1   1   5  703.71   38.13
  -1   5  -1  653.31   36.62
  -1   5  -1  633.33   36.78
  -1   5  -1  643.73   39.22
  -1   5  -1  661.28   40.40
  -1   5   1  541.74   38.53
  -1   5   1  625.33   38.35
  -1   5   1  568.02   38.51
   1  -5  -1  653.94   37.78
   1  -5  -1  646.97   38.41
   1  -5  -1  639.84   38.13
   1  -5   1  650.04   36.67
   1  -5   1  619.52   37.19
   1  -1   5  625.24   38.21
   1  -1   5  603.28   38.74
   1  -1   5  655.04   39.23
   1   1  -5  628.91   39.01
   1   1  -5  597.51   39.15
   1   1  -5  620.09   38.57
   1   1   5  658.98   38.71
   1   1   5  651.06   39.36
   1   5  -1  641.02   37.50
   1   5  -1  632.88   39.11
   1   5   1  650.34   36.87
   1   5   1  630.01   37.44
   1   5   1  614.30   37.46
   1   5   1  650.35   38.10
   5  -1  -1  644.00   38.60
   5  -1  -1  654.50   39.13
   5  -1  -1  616.23   39.58
   5  -1   1  619.79   38.33
   5  -1   1  625.31   38.31
   5  -1   1  655.41   38.39
   5   1  -1  652.44   38.78
   5   1  -1  578.44   38.77
   5   1   1  640.95   38.40
   5   1   1  633.04   38.28
   5   1   1  660.39   37.67
  -5  -1  -3   16.04    4.04
  -5  -1  -3   19.32    4.78
  -5  -1  -3   18.50    3.90
  -1   3   5   23.27    3.65
  -5  -3   1   25.00    4.35
  -1  -5   3   20.16    2.76
  -1  -5   3   19.17    5.20
   3   1   5   23.98    4.36
   3   1   5   16.07    5.39
  -5   1   3   15.44    5.41
  -5   1   3   10.05    5.65
  -5   1   3   24.94    5.49
  -3  -5  -1   22.71    3.35
  -3  -5  -1   24.05    3.43
  -3  -5  -1   22.36    4.09
   1  -5  -3   20.70    4.70
   1  -5  -3   19.03    5.64
   1  -5  -3   23.63    5.02
  -3  -1   5   16.12    6.61
  -3  -1   5   19.44    5.21
  -3   1  -5   18.43    4.21
  -3   1  -5   18.76    4.83
   5   3   1   18.05    3.74
   5   3   1   12.32    3.76
  -3   5   1   20.96    4.38
  -3   5   1   27.97    5.39
  -3   5   1   11.68    4.18
  -1  -3  -5   18.52    4.39
  -1  -3  -5   13.27    4.76
  -1  -3  -5   26.22    4.04
   3  -1  -5    8.49    5.49
   3  -1  -5   27.23    7.70
   3  -1  -5   15.86    4.77
  -1   5  -3   15.73    3.93
  -1   5  -3   21.64    7.50
  -1   3   5   18.11    4.71
  -1   3   5   28.66    6.67
  -1   3   5   15.12    3.85
  -5  -3   1   17.54    4.73
   1  -3   5   20.17    3.65
   1  -3   5   15.71    4.20
   1  -3   5   14.06    5.17
   1   3  -5   21.37    5.22
   1   3  -5   15.20    4.16
   1   3  -5   19.60    5.59
   5   1  -3   17.55    4.30
  -5  -3   1   24.21    3.54
   1   5   3   23.51    4.31
   1   5   3   22.37    5.02
   1   5   3   18.47    3.35
   1   5   3   23.11    3.02
   3  -5   1   16.54    3.64
   3  -5   1   19.99    3.69
   3  -5   1   24.01    4.84
   3   5  -1   16.49    2.45
   3   5  -1   18.39    3.21
   3   5  -1   26.06    5.50
  -5   3  -1   14.92    4.54
   5   1  -3   21.45    6.67
   5   3   1   19.99    2.64
  -1   5  -3   22.39    3.11
  -3   1  -5   23.14    5.72
   5  -3  -1    9.92    4.05
   5  -3  -1   22.91    4.78
   5  -3  -1   24.37    5.25
   5  -1   3   18.11    4.02
   5  -1   3   12.12    4.44
   5   1  -3   14.80    4.46
  -5   3  -1   22.06    4.38
  -3  -1   5   23.76    5.66
  -5   3  -1   20.51    4.01
   5   1   3   24.70    5.06
  -5  -3  -1   18.73    4.14
   5   1   3   21.05    4.22
  -5  -3  -1   19.30    2.57
  -5  -1   3   14.26    4.72
  -5  -1   3   17.05    3.86
  -5  -1   3   21.11    5.51
   1   3   5   16.67    4.91
   1  -3  -5   13.62    4.59
   3   5   1   18.31    3.26
  -5   3   1   15.04    4.50
  -5   3   1   27.37    5.95
  -5   3   1   15.62    5.52
  -3  -1  -5   16.83    4.53
   3   5   1   16.73    3.51
   1   3   5   14.60    4.93
  -3   5  -1   18.96    3.76
  -3   5  -1   16.69    3.32
   1  -3  -5   14.19    6.34
  -5  -1   3   17.05    5.35
  -3   1   5    4.15    5.39
  -3   1   5   13.45    3.97
  -3   1   5   22.95    5.17
  -1  -5  -3   16.07    3.95
  -1  -5  -3   25.55    4.84
  -1  -5  -3   21.14    3.78
  -5   1  -3   16.43    4.25
  -5   1  -3   20.27    4.64
   3   5   1   22.53    2.57
  -1   3  -5   12.38    3.73
  -1   3  -5   17.03    4.05
  -1   3  -5   22.89    5.65
  -3  -1  -5   19.97    4.65
  -1   5   3   13.45    4.28
  -1   5   3   30.47    6.25
  -3  -5   1   24.92    3.12
  -3  -5   1   22.41    3.24
  -3  -5   1   21.51    5.03
   1  -5   3   18.00    3.28
   1   5  -3   19.45    2.80
   1   5  -3   18.84    2.59
   1   5  -3   15.88    5.83
   3  -5  -1   15.14    4.12
   3  -5  -1   13.56    4.33
   3  -5  -1   14.91    4.34
  -1  -3   5   18.09    3.74
  -1  -3   5   17.83    4.97
  -1  -3   5   17.50    5.49
   3  -1   5   19.50    4.18
   3  -1   5   28.67    5.80
   3   1  -5   17.52    6.61
   3   1  -5   24.90    7.16
   3   1  -5   18.08    4.02
  -5   1  -3   22.53    4.47
   1  -3  -5   22.62    4.59
   5  -1  -3    7.43    4.61
   5  -1  -3   15.73    5.81
   5  -1  -3   24.72    6.25
  -3   1   5   16.11    5.68
   5  -3   1   17.97    4.57
   5  -3   1   19.45    4.93
   5  -3   1   12.30    3.87
   5   3  -1   22.72    4.06
   5   3  -1   16.00    4.13
   5   3  -1   18.96    3.91
  -3   5  -1   22.36    4.94
  -5  -3  -1   24.14    3.96
  -5  -3  -3   12.43    4.14
  -5  -3  -3   16.90    3.00
  -5  -3   3   24.66    5.48
  -5  -3   3   25.63    4.46
  -5  -3   3   15.28    5.23
  -5   3  -3   24.54    4.82
  -5   3  -3   18.01    4.47
  -5   3  -3   14.01    4.21
  -5   3   3   11.15    5.32
  -5   3   3   24.59    7.49
  -5   3   3   14.90    5.71
  -3  -5  -3   19.58    4.11
  -3  -5  -3   21.81    4.56
  -3  -5  -3   20.94    3.26
  -3  -5   3   17.97    3.00
  -3  -5   3   24.52    6.10
  -3  -3  -5   10.57    4.12
  -3  -3  -5   20.89    5.79
  -3  -3  -5   18.34    3.22
  -3  -3   5   18.90    5.00
  -3  -3   5   22.75    6.42
  -3  -3   5   23.49    6.36
  -3   3  -5   22.44    4.71
  -3   3  -5   32.34    7.25
  -3   3   5   10.75    5.46
  -3   3   5    7.49    6.66
  -3   3   5   13.57    4.34
  -3   5  -3   14.19    3.79
  -3   5  -3   19.25    3.49
  -3   5  -3   11.30    3.98
  -3   5  -3    3.86    7.78
  -3   5   3   18.92    5.23
  -3   5   3   13.70    5.33
   3  -5  -3   22.65    5.95
   3  -5  -3   21.02    6.75
   3  -5  -3   16.45    5.57
   3  -5   3   12.11    4.08
   3  -5   3   16.08    3.35
   3  -3  -5   24.19    6.95
   3  -3  -5   17.01    8.18
   3  -3  -5    9.87    4.76
   3  -3   5   18.43    4.24
   3  -3   5   14.78    4.68
   3   3  -5   22.04    6.02
   3   3  -5   19.24    5.94
   3   3  -5   16.98    4.66
   3   3  -5   32.75    7.18
   3   3   5   16.22    4.47
   3   3   5   14.99    5.67
   3   5  -3   19.98    2.89
   3   5  -3   14.05    4.13
   3   5  -3   23.13    5.96
   3   5   3   19.91    4.17
   3   5   3   15.74    4.79
   5  -3  -3    8.82    5.05
   5  -3  -3    9.80    5.52
   5  -3  -3   10.81    5.31
   5  -3   3   18.48    4.72
   5   3  -3   19.66    4.39
   5   3  -3   15.01    6.30
   5   3  -3   15.89    4.06
   5   3   3   19.94    4.13
   5   3   3   18.00    5.24
  -5  -5  -1    1.35    3.22
  -5  -5  -1    0.61    3.25
  -5  -5  -1   -0.73    3.55
  -5  -5   1   -1.90    2.99
  -5  -5   1    1.18    3.18
  -5  -5   1    5.93    4.33
  -5  -1  -5   -0.42    3.85
  -5  -1  -5    4.23    4.20
  -5  -1  -5    1.42    3.18
  -5  -1   5   -1.92    5.56
  -5  -1   5    5.08    6.98
  -5  -1   5   -0.91    3.30
  -5  -1   5    6.13    4.84
  -5   1  -5   -1.26    3.82
  -5   1  -5    5.62    4.12
  -5   1  -5   -6.17    3.08
  -5   1   5    4.36    6.03
  -5   1   5   -6.50    7.70
  -5   1   5    5.60    4.67
  -5   1   5    5.62    5.46
  -5   5  -1    2.30    3.39
  -5   5  -1    1.56    4.30
  -5   5   1   -1.27    3.93
  -5   5   1   -0.11    5.72
  -5   5   1    3.29    5.71
  -1  -5  -5    9.60    4.98
  -1  -5  -5    2.14    8.97
  -1  -5  -5    4.08    3.82
  -1  -5   5    1.50    2.70
  -1  -5   5   -3.59    4.66
  -1  -5   5   -1.24    5.14
  -1   5  -5   -1.30    3.38
  -1   5  -5    1.87    2.81
  -1   5  -5    3.75    7.32
  -1   5   5    2.68    4.99
  -1   5   5   -3.33    6.63
  -1   5   5    2.24    3.71
   1  -5  -5   -1.72    5.31
   1  -5  -5    5.90    6.41
   1  -5  -5    5.98    5.08
   1  -5   5    0.35    2.64
   1  -5   5    6.77    4.20
   1   5  -5    5.69    5.03
   1   5  -5    0.94    2.79
   1   5  -5   12.77    6.89
   1   5   5   -3.35    3.99
   1   5   5   12.24    6.10
   5  -5  -1    4.66    4.74
   5  -5  -1    1.59    4.78
   5  -5   1    3.79    4.27
   5  -5   1    1.58    3.94
   5  -5   1   -3.57    3.82
   5  -1  -5    8.00    6.73
   5  -1  -5    1.80    7.40
   5  -1  -5   -3.79    4.99
   5  -1   5    1.83    4.00
   5  -1   5    2.98    5.39
   5   1  -5   -1.58    5.70
   5   1  -5    7.29    7.97
   5   1  -5    1.89    4.11
   5   1   5    2.24    3.51
   5   1   5    8.88    5.14
   5   5  -1    0.05    2.89
   5   5  -1    4.55    4.00
   5   5  -1   -2.49    2.75
   5   5   1    3.94    3.53
   5   5   1    5.23    3.12
  -5  -5  -3   15.75    4.72
  -5  -5  -3   35.22    5.74
  -5  -5  -3   33.25    5.12
  -5  -5   3   26.53    5.84
  -5  -5   3   27.45    4.40
  -5  -5   3   16.25    5.92
  -5  -3  -5   23.14    5.30
  -5  -3  -5   30.13    6.19
  -5  -3  -5   39.66    4.67
  -5  -3   5   17.14    6.37
  -5  -3   5   29.92    7.16
  -5  -3   5   21.16    6.73
  -5   3  -5   30.19    6.39
  -5   3  -5   23.86    5.44
  -5   3  -5   31.68    6.28
  -5   3   5   51.31    9.43
  -5   3   5   28.29    9.10
  -5   3   5   45.15    7.92
  -5   5  -3   24.63    6.22
  -5   5  -3   35.62    5.58
  -5   5  -3   22.67    5.85
  -5   5   3   26.67    7.31
  -5   5   3   22.80    8.40
  -5   5   3   25.44    7.28
  -3  -5  -5   25.20    5.39
  -3  -5  -5   16.21    5.68
  -3  -5  -5   25.02    4.26
  -3  -5   5   30.41    4.82
  -3  -5   5   28.70    6.02
  -3  -5   5   22.83    7.28
  -3   5  -5   30.58    5.55
  -3   5  -5   23.30    4.79
  -3   5  -5   30.89    6.12
  -3   5  -5    7.44    8.51
  -3   5   5   26.83    7.61
  -3   5   5   26.50    8.95
  -3   5   5   32.01    6.92
   3  -5  -5   37.11    7.88
   3  -5  -5   32.76    8.89
   3  -5  -5   23.57    6.79
   3  -5   5   18.47    4.46
   3  -5   5   17.72    5.75
   3   5  -5   20.20    5.09
   3   5  -5   25.53    5.46
   3   5  -5   23.48    7.55
   3   5   5   27.37    5.87
   3   5   5   27.12    7.53
   5  -5  -3   39.35    7.93
   5  -5  -3   21.87    7.21
   5  -5  -3   43.47    8.91
   5  -5   3   19.92    5.65
   5  -5   3   30.70    5.59
   5  -3  -5   42.99    8.94
   5  -3  -5   52.69   11.08
   5  -3  -5   30.48    8.24
   5  -3   5   24.55    5.45
   5  -3   5   34.72    7.02
   5   3  -5   30.04    7.88
   5   3  -5   17.94    9.19
   5   3  -5   29.01    6.04
   5   3   5   32.29    6.53
   5   3   5   31.41    7.79
   5   5  -3   25.40    4.42
   5   5  -3   21.16    7.16
   5   5  -3   26.92    4.81
   5   5   3   23.23    5.68
   5   5   3   28.73    7.65
  -5  -5  -5  561.20   36.12
  -5  -5  -5  539.22   36.24
  -5  -5  -5  570.65   33.57
  -5  -5   5  590.86   36.19
  -5  -5   5  535.60   35.24
  -5  -5   5  559.36   38.19
  -5   5  -5  580.06   36.07
  -5   5  -5  574.04   35.61
  -5   5  -5  572.84   36.87
  -5   5   5  605.04   39.10
  -5   5   5  573.39   39.69
  -5   5   5  626.78   38.70
   5  -5  -5  508.10   38.67
   5  -5  -5  606.38   40.93
   5  -5  -5  492.32   39.16
   5  -5   5  571.09   37.00
   5   5  -5  578.51   35.17
   5   5  -5  606.58   38.85
   5   5  -5  510.31   35.92
   5   5  -5  511.38   38.91
   5   5   5  558.80   36.17
   5   5   5  534.34   37.30
  -6   0   0    1.72    3.48
  -6   0   0    2.73    4.03
   0  -6   0    3.42    2.16
   0   0  -6    3.57    4.34
   0   0  -6   -0.38    4.41
   0   0  -6    2.86    3.33
   0   0   6   -0.26    3.31
   0   0   6   -6.62    3.88
   0   0   6    5.27    3.90
   0   6   0    3.30    1.68
   0   6   0    3.26    1.87
   0   6   0   -0.16    2.75
   0   6   0    4.99    5.18
   6   0   0   -0.12    3.34
   6   0   0    5.08    3.73
   6   0   0    0.52    3.09
  -6   0  -2   -5.12    3.14
  -6   0  -2   -3.47    2.94
  -6   0  -2    3.22    3.90
  -6   0   2    3.44    3.88
  -6   0   2    5.12    4.99
  -6   0   2    2.89    3.31
  -2  -6   0    3.88    2.35
  -2  -6   0    6.54    1.70
  -2  -6   0    4.40    3.99
  -2   6   0    0.82    3.24
  -2   6   0    2.53    2.91
  -2   6   0    1.99    3.26
   0  -2  -6    1.64    4.41
   0  -2  -6    3.37    4.45
   0  -2  -6    2.22    3.39
   0  -2   6    3.71    3.45
   0  -2   6    2.77    4.47
   0  -2   6    5.80    4.49
   0   2  -6   12.75    4.40
   0   2  -6   -0.54    4.63
   0   2   6    3.00    4.46
   0   2   6    3.24    5.10
   0   2   6    5.75    3.18
   2  -6   0    4.05    2.72
   2  -6   0    5.74    3.29
   2  -6   0    3.29    3.40
   2   6   0    4.96    2.02
   2   6   0    1.56    2.05
   2   6   0    6.09    4.45
   6   0  -2    2.04    3.76
   6   0  -2    9.40    4.52
   6   0  -2   -0.77    4.03
   6   0   2    0.33    3.65
   6   0   2    4.49    3.41
   6   0   2    5.66    2.74
   0   6  -2    5.74    6.14
   0   6   2    4.42    3.10
   0   6   2    9.10    4.39
   0   6   2    1.30    3.63
   0   6   2    8.47    5.24
   2   0  -6    3.63    5.28
   2   0  -6   -2.33    5.07
   2   0  -6    5.33    3.91
   2   0  -6   -1.47    3.88
   2   0   6    1.86    2.96
   2   0   6    5.87    4.53
   6  -2   0    3.98    4.05
   6  -2   0    4.85    3.80
   6  -2   0    1.79    3.90
   6   2   0    2.58    3.48
   6   2   0    5.20    3.31
   0  -6  -2    8.49    3.50
   0  -6  -2    6.41    3.63
   0  -6  -2    0.92    3.05
   0   6  -2    1.77    2.67
  -2   0   6   10.06    4.86
  -2   0   6   15.88    5.93
  -2   0   6    6.51    4.26
  -2   0  -6    6.92    4.03
  -2   0  -6    8.21    3.94
  -2   0  -6    0.01    3.45
  -6   2   0    9.55    5.08
  -6  -2   0    0.53    2.95
  -6   2   0    9.11    3.88
  -6   2   0   -1.80    3.68
  -6  -2   0   -2.15    3.06
  -6  -2   0    0.78    3.45
  -2   6   2   95.99   10.58
  -2   6   2   50.18    7.92
   2  -6  -2   73.20    8.55
  -2   6   2   71.18    9.12
  -2   6  -2   59.26   10.85
  -2   6  -2   70.88    5.86
  -2   6  -2   64.12    5.91
  -2   6  -2   58.44    7.89
   2   2  -6   79.32    9.94
   2   2  -6   77.64    8.84
   2   2  -6   64.78    9.16
   2   2   6   61.46    8.25
   2   2   6   50.82    8.53
   6   2   2   65.79    8.00
   6   2   2   73.11    5.95
   2  -2  -6   82.09   12.16
   2  -2  -6   59.61    8.58
   2  -2   6   74.58    9.17
   2   6  -2   85.69   10.34
   2   6   2   64.69    6.14
   2   6   2   62.82    7.55
   2   6   2   65.40    6.25
   2   6   2   68.35    7.27
   6  -2  -2   64.40    8.61
   6  -2  -2   61.16    9.18
   6  -2  -2   67.35    9.55
   6  -2   2   67.72    8.53
   6  -2   2   63.40    7.70
   6  -2   2   62.91    7.90
   6   2  -2   67.93    8.02
   6   2  -2   62.69    8.70
   6   2  -2   60.07    8.19
  -6  -2  -2   77.23    7.26
  -6  -2  -2   78.72    8.04
  -6  -2  -2   54.39    8.06
  -6  -2   2   67.80    8.42
  -6  -2   2   62.37    7.95
  -6  -2   2   64.54    7.90
  -6  -2   2   63.93    8.95
  -6   2  -2   53.67    7.53
  -6   2  -2   48.66    7.14
  -6   2  -2   69.64    9.65
  -6   2   2   49.50    7.68
  -6   2   2   63.35    8.90
  -6   2   2   48.52    8.19
  -2  -6  -2   69.43    7.08
  -2  -6  -2   58.95    6.62
  -2  -6  -2   69.32    6.64
  -2  -6   2   74.32    9.20
  -2  -2  -6   55.89    7.70
  -2  -2  -6   71.58    9.02
  -2  -2  -6   59.95    7.26
  -2  -2  -6   56.83    5.88
  -2  -2   6   79.74    8.49
  -2  -2   6   76.10   10.19
  -2  -2   6   69.94    9.52
  -2   2  -6   57.79    7.99
  -2   2  -6   64.44    8.42
  -2   2  -6   58.91    8.64
  -2   2   6   63.48    9.40
  -2   2   6   66.78   10.21
  -2   2   6   63.03    8.50
  -2   2   6   67.71    7.95
   2  -6   2   75.49    6.28
   2  -2  -6   66.42    9.87
   2  -6  -2   59.51    8.50
   2  -6  -2   75.62    8.85
   6   0  -4    1.67    5.20
   6   0   4   -6.60    3.34
   6   0   4   -2.57    4.82
   4   6   0   -8.26    5.24
   6   0  -4   -0.30    5.89
   6   0  -4   11.93    7.41
   4   6   0    0.26    1.59
   4   6   0   -0.41    2.01
   0   4  -6    2.01    6.28
   0   4   6    6.59    5.19
   0   4   6   -5.61    5.55
   0   4   6   -1.19    2.35
   4  -6   0   -2.57    3.65
   4  -6   0    1.87    4.05
   4  -6   0   -2.71    4.27
   4   6   0   -0.81    2.56
   4   6   0    2.80    2.53
  -6   0  -4    4.19    4.12
  -6   0  -4   -2.55    3.80
  -6   0  -4    1.41    3.39
  -6   0   4    6.43    5.40
  -6   0   4    3.41    6.70
  -6   0   4   -2.02    3.50
  -4  -6   0   -0.07    2.54
  -4  -6   0    2.28    3.89
  -4  -6   0    1.63    3.68
  -4   6   0    0.22    3.46
  -4   6   0    4.41    4.29
  -4   6   0   -0.20    4.58
   0  -4  -6   -4.64    5.14
   0  -4  -6   -4.32    4.95
   0  -4  -6    8.24    4.20
   0  -4   6   -4.33    2.83
   0  -4   6   -4.17    4.97
   0  -4   6   -2.88    5.06
   0   4  -6    7.59    4.53
   0   4  -6   -1.14    3.50
   0   6   4   -0.41    5.76
   0   6   4    6.26    3.97
   0   6   4    3.17    3.77
   4   0  -6   10.93    6.86
   4   0  -6   -1.41    7.18
   4   0  -6   -1.56    4.24
   4   0   6   -3.59    3.85
   4   0   6    7.00    5.19
   6  -4   0    1.17    4.18
   6  -4   0    1.28    3.74
   6  -4   0    3.71    4.52
   6   4   0   -0.08    3.70
   6   4   0    0.94    3.42
   6   4   0   -3.15    3.04
   0  -6   4   -1.58    1.99
   0  -6   4    3.13    3.37
   0  -6   4   -0.96    4.87
   0   6  -4    2.03    3.34
   0   6  -4    1.58    1.96
   0   6  -4    3.18    7.72
   0   6   4    3.75    4.41
  -6   4   0    1.98    5.51
  -4   0  -6   -1.85    4.04
  -4   0  -6    2.54    4.69
  -4   0  -6    1.25    4.67
  -4   0   6   -4.00    5.56
  -4   0   6   16.55    7.97
  -4   0   6   -2.23    4.91
   0  -6  -4    6.01    4.61
   0  -6  -4   -0.66    5.29
   0  -6  -4    1.46    4.12
  -6  -4   0    2.72    3.55
  -6  -4   0    2.05    3.63
  -6  -4   0   -5.84    3.88
  -6   4   0   -3.98    3.96
  -6   4   0   -0.70    5.03
   2  -6  -4   17.99    6.14
   2  -6  -4   22.13    8.27
   2  -4   6   25.52    4.84
  -2   4   6   23.67    5.19
   2   4  -6   23.96    7.35
   2   4  -6   25.56    5.73
   2   4  -6   23.68    7.96
   6  -4  -2   22.48    6.85
   6  -4  -2   18.95    6.54
   6  -4  -2   41.99    8.46
  -6   2   4   22.79    6.47
  -6   2   4   21.57    9.06
  -6   2   4   18.95    6.14
   4  -6   2   23.07    5.10
   4  -6   2   16.16    4.58
   4   6  -2   24.87    3.31
   4   6  -2   20.90    5.17
   4   6  -2   29.35    7.15
  -6   4  -2   32.07    6.68
  -6   4  -2   19.02    5.01
  -6   4  -2   35.63    7.26
  -2  -6   4   24.30    3.26
   4  -2  -6   18.31    7.93
   4  -2  -6   17.46    9.70
   6  -2   4   17.96    5.20
   6  -2   4   15.69    6.35
   6   2  -4   21.86    5.85
   6   2  -4    3.33    7.22
   6   2  -4   18.09    5.43
  -4   2  -6   30.88    6.12
  -4   2  -6   22.24    6.02
  -4   2  -6   31.91    8.37
  -6  -2  -4   22.61    4.80
   2  -4   6   15.64    6.10
   2   6   4   21.49    3.24
  -2   4   6   27.91    7.05
  -2   4   6   10.33    7.60
  -2   4   6   19.29    5.28
  -2  -4  -6   28.93    6.17
  -2  -4  -6   17.65    5.69
  -2  -4  -6   14.67    3.97
  -4  -2   6   23.93    7.73
  -4  -2   6   33.32    8.45
   2   6   4   29.35    5.43
   2   6   4   20.42    6.36
  -4  -6  -2    9.99    4.22
   6   4   2   23.79    5.86
  -6  -4   2   26.98    6.71
  -4  -2   6   23.27    7.66
  -2  -6   4   26.03    3.62
  -2  -6   4   20.62    7.19
   2  -6  -4   25.57    6.53
  -6  -2  -4   27.06    6.00
  -6  -2  -4   20.65    5.90
   4   2   6   18.64    5.12
   4   2   6   21.13    7.13
  -2   6  -4   35.62   10.87
  -6  -4   2   20.79    4.48
  -4  -6  -2   20.70    4.29
  -4  -6  -2   20.59    4.67
   4  -2  -6   16.56    5.97
  -6  -4   2   18.64    5.30
  -2   6  -4   20.47    5.34
  -2   6  -4   16.16    3.97
  -2   6  -4   22.76    3.85
   2   4   6   30.79    8.15
   2   4   6   36.67    7.01
  -2  -4   6   15.65    4.36
  -6  -4  -2   27.12    5.57
  -6  -4  -2   23.56    5.41
  -4  -6   2   25.71    6.72
  -4   6  -2   21.53    5.00
  -4   6  -2   14.18    4.07
   4   6   2   24.00    5.21
   6  -2  -4   21.74    7.80
   6  -2  -4   16.80    7.72
  -6  -4  -2   17.46    4.31
  -6   4   2   24.49    6.75
  -6   4   2   21.91    7.51
  -6   4   2   11.98    6.77
  -4  -2  -6   23.25    5.93
  -4  -2  -6   25.44    6.57
  -2  -4   6   20.59    7.30
   4   6   2   21.23    4.24
   6   2   4   21.26    5.55
   6   2   4   19.54    6.05
  -4   2   6   12.16    6.98
  -4   2   6   12.69    8.91
  -4   2   6   16.17    5.54
  -4   2   6   23.86    6.75
  -2  -6  -4   20.52    5.17
  -2  -6  -4   18.55    5.66
  -2  -6  -4   19.86    4.08
   2  -4  -6   13.10    6.88
   2  -4  -6   16.49    8.88
   2  -4  -6   19.75    6.41
   4  -6  -2   18.59    5.83
   4  -6  -2   30.87    7.55
   4  -6  -2   25.64    6.08
  -2   6   4   14.49    6.24
  -2   6   4    9.66    7.82
  -2   6   4   21.71    6.32
  -4   6  -2   20.74    5.30
   2  -6   4   13.65    4.60
   2   6  -4   15.73    2.83
   2   6  -4   22.49    3.23
   2   6  -4   15.08    7.82
  -2  -4   6   33.21    7.75
  -2   4  -6   15.14    4.88
  -2   4  -6   13.97    4.45
  -2   4  -6   30.13    9.51
   6  -2  -4   21.15    7.37
   4  -2   6   11.59    3.95
   4  -2   6   20.08    6.97
   4   2  -6   20.60    8.51
   4   2  -6   16.92    8.51
   4   2  -6   25.52    5.31
  -6  -2   4   16.91    6.38
  -6  -2   4   12.84    5.70
  -6  -2   4   14.92    4.86
  -6  -2   4   17.98    7.02
  -6   2  -4   27.49    5.69
  -6   2  -4   25.86    5.47
  -6   2  -4   28.26    5.78
   6  -4   2   21.00    6.02
   6  -4   2   17.27    4.82
   6  -4   2   17.86    5.43
   6   4  -2   23.01    4.83
   6   4  -2   21.17    5.95
   6   4  -2   25.60    5.10
  -4  -6   2   26.09    3.64
  -4  -6   2   24.81    4.45
  -6  -4  -4    0.06    5.00
  -6  -4  -4    5.21    5.36
  -6  -4  -4    5.43    2.66
  -6  -4   4    2.30    5.99
  -6  -4   4    6.11    4.88
  -6  -4   4    2.91    5.58
  -6   4  -4    2.07    5.57
  -6   4  -4    0.70    4.66
  -6   4  -4    1.84    4.87
  -6   4   4    5.02    6.98
  -6   4   4   -0.78    8.74
  -6   4   4    6.01    6.21
  -4  -6  -4   -2.95    4.90
  -4  -6  -4   -1.10    4.74
  -4  -6  -4    3.47    2.68
  -4  -6   4    1.51    3.02
  -4  -6   4   -1.86    6.64
  -4  -4  -6    2.88    5.88
  -4  -4  -6    5.61    5.42
  -4  -4  -6    1.10    3.56
  -4  -4  -6   -0.36    2.13
  -4  -4   6   -6.35    4.96
  -4  -4   6  -12.07    7.09
  -4  -4   6   -2.67    6.47
  -4   4  -6    5.42    5.28
  -4   4  -6    6.99    4.56
  -4   4  -6    3.93    5.10
  -4   4  -6    8.75    9.32
  -4   4   6    3.81    7.78
  -4   4   6  -17.52    8.90
  -4   4   6    6.84    5.62
  -4   6  -4   -0.42    4.15
  -4   6  -4    1.31    3.55
  -4   6  -4    0.33    4.71
  -4   6  -4   13.55   11.93
  -4   6   4    0.92    6.19
  -4   6   4    7.87    8.05
  -4   6   4    3.98    6.15
   4  -6  -4   -7.15    6.21
   4  -6  -4    5.87    7.16
   4  -6  -4   -7.21    6.07
   4  -6   4   -3.46    4.93
   4  -6   4    1.24    3.50
   4  -4  -6    1.10    7.38
   4  -4  -6    5.57    8.44
   4  -4  -6   -5.47    6.68
   4  -4   6    1.07    4.02
   4  -4   6   -4.73    6.49
   4   4  -6   -2.58    6.79
   4   4  -6  -10.19    6.40
   4   4  -6    4.33    5.27
   4   4  -6    3.91    8.09
   4   4   6    8.53    5.33
   4   4   6  -14.27    7.23
   4   6  -4    3.10    2.78
   4   6  -4    0.85    4.58
   4   6  -4    9.86    8.03
   4   6   4    1.24    4.35
   6  -4  -4    3.19    7.49
   6  -4  -4    4.46    7.50
   6  -4  -4   -4.34    7.55
   6  -4   4   -3.30    6.32
   6  -4   4   -9.16    4.06
   6   4  -4    3.11    4.37
   6   4  -4    3.55    8.73
   6   4  -4   -1.53    4.78
   6   4   4    7.44    4.93
   6   4   4   -4.17    5.91
  -6  -6   0  907.09   54.53
  -6  -6   0  946.84   54.97
  -6  -6   0  907.90   56.58
  -6   0  -6  923.64   56.45
  -6   0  -6  921.79   57.02
  -6   0  -6  925.48   55.55
  -6   0   6  947.99   58.61
  -6   0   6  828.20   58.87
  -6   0   6  981.12   57.73
  -6   0   6  970.64   58.66
  -6   6   0  922.39   56.45
  -6   6   0  907.20   57.08
  -6   6   0  821.53   58.54
   0  -6  -6  913.30   57.14
   0  -6  -6  941.07   58.76
   0  -6  -6  863.81   56.54
   0  -6   6 1000.00   54.37
   0  -6   6  929.58   56.09
   0  -6   6  896.66   58.31
   0   6  -6  899.48   56.21
   0   6  -6  919.79   54.46
   0   6  -6  897.13   58.93
   0   6   6  918.56   58.02
   0   6   6  927.63   58.37
   0   6   6  962.76   55.94
   6  -6   0  934.22   56.40
   6  -6   0  983.82   57.04
   6  -6   0  889.34   57.41
   6   0  -6  868.68   58.90
   6   0  -6  990.46   62.64
   6   0  -6  847.88   57.62
   6   0   6  993.71   57.07
   6   0   6  950.23   58.05
   6   6   0  936.94   55.07
   6   6   0  968.39   55.57
   6   6   0  843.47   53.58
  -6  -6  -2   52.10    7.35
  -6  -6  -2   53.62    7.44
  -6  -6  -2   61.43    8.31
  -6  -6   2   52.23    6.82
  -6  -6   2   45.36    7.25
  -6  -6   2   63.59   10.08
  -6  -2  -6   54.82    8.58
  -6  -2  -6   65.65    9.87
  -6  -2  -6   54.64    7.41
  -6  -2   6   41.67    9.49
  -6  -2   6   25.14   11.36
  -6  -2   6   47.63   10.69
  -6   2  -6   41.49    8.24
  -6   2  -6   57.09    8.65
  -6   2  -6   55.79    8.62
  -6   2   6   59.97   10.95
  -6   2   6   52.26   12.45
  -6   2   6   53.97    9.41
  -6   2   6   50.95    9.97
  -6   6  -2   43.74    8.34
  -6   6  -2   68.49    8.77
  -6   6  -2   45.14    8.67
  -6   6   2   54.24    8.98
  -6   6   2   53.63   11.39
  -6   6   2   65.81   11.59
  -2  -6  -6   39.57    8.09
  -2  -6  -6   56.25    9.68
  -2  -6  -6   50.26    7.40
  -2  -6   6   47.68    6.19
  -2  -6   6   56.16    9.01
  -2  -6   6   71.96   11.88
  -2   6  -6   49.38    7.64
  -2   6  -6   56.43    7.53
  -2   6  -6   67.46   16.01
  -2   6   6   47.72   10.03
  -2   6   6   63.38   11.66
  -2   6   6   47.08    8.06
   2  -6  -6   24.85   11.19
   2  -6  -6   50.09   11.61
   2  -6  -6   59.50   10.40
   2  -6   6   79.00    7.99
   2  -6   6   62.66    8.95
   2   6  -6   52.68    8.41
   2   6  -6   57.87    7.05
   2   6   6   50.45    9.17
   2   6   6   44.70   10.29
   6  -6  -2   43.62    9.90
   6  -6  -2   45.97    9.12
   6  -6  -2   44.45    9.65
   6  -6   2   45.42    8.31
   6  -6   2   56.06    8.25
   6  -6   2   71.59   15.63
   6  -2  -6   40.86   10.73
   6  -2  -6   36.75   12.60
   6  -2  -6   15.46   12.60
   6  -2   6   40.36    8.06
   6  -2   6   66.42   12.18
   6   2  -6   63.24   11.25
   6   2  -6   50.45   13.43
   6   2  -6   39.19    8.84
   6   2   6   69.09    9.88
   6   2   6   35.16    9.21
   6   6  -2   49.56    6.56
   6   6  -2   50.64    9.10
   6   6  -2   45.67    6.55
   6   6   2   60.79    8.12
  -6  -6  -4    1.94    6.25
  -6  -6  -4   -3.54    5.87
  -6  -6   4   10.65    6.54
  -6  -6   4   -3.23    4.41
  -6  -6   4   -7.68    6.69
  -6  -4  -6  -11.41    6.28
  -6  -4  -6    6.11    4.65
  -6  -4   6    4.60    8.68
  -6  -4   6   -0.23    7.61
  -6   4  -6    4.29    6.24
  -6   4  -6    7.76    5.88
  -6   4  -6    4.13    5.42
  -6   4   6   -1.94    7.69
  -6   4   6   12.52   11.26
  -6   4   6    0.68    6.03
  -6   6  -4    0.63    6.27
  -6   6  -4    0.99    5.16
  -6   6  -4    6.32    5.91
  -6   6   4    2.16    8.06
  -6   6   4   -4.23   11.43
  -6   6   4   -3.34    7.89
  -4  -6  -6   -2.03    6.68
  -4  -6  -6    5.06    4.31
  -4  -6   6   -3.26    4.50
  -4  -6   6    4.05    5.94
  -4  -6   6   -0.51    6.83
  -4   6  -6   11.94   10.64
  -4   6  -6   -4.19    4.65
  -4   6  -6   -3.88    5.19
  -4   6   6    0.04    7.75
  -4   6   6    2.78   10.81
  -4   6   6    2.47    6.75
   4  -6  -6   -7.54   10.21
   4  -6  -6   19.28    9.77
   4  -6   6    1.36    4.83
   4   6  -6    0.99    4.92
   4   6  -6    2.19    5.88
   4   6  -6    0.37    6.64
   4   6   6   -2.53    6.36
   4   6   6  -18.25    8.51
   6  -6  -4   10.96    9.64
   6  -6   4    7.02    5.57
   6  -4  -6   -7.33   10.57
   6  -4   6    2.16    4.71
   6   4  -6    2.02    6.81
   6   4  -6   -4.28   10.72
   6   4  -6    7.80    6.93
   6   4   6   -1.82    6.08
   6   4   6    2.87    8.41
   6   6  -4    4.54    4.43
   6   6  -4    7.91    5.70
   6   6   4    2.18    5.62
   6   6   4   -7.99    7.19
  -6  -6  -6   48.78    9.53
  -6  -6  -6   40.00    5.31
  -6  -6   6   34.26    8.91
  -6  -6   6   40.48   11.05
  -6   6  -6   24.68    8.88
  -6   6  -6   31.08    8.25
  -6   6  -6   52.20   11.02
  -6   6   6   58.07   13.10
  -6   6   6   53.29   15.90
  -6   6   6   56.40   11.81
   6  -6  -6   31.50   12.98
   6  -6   6   49.02    8.87
   6   6  -6   32.60    7.45
   6   6  -6   52.66   12.47
   6   6   6   36.91    9.71
   6   6   6   42.58   12.06
  -7  -1  -1   69.43    9.39
  -7  -1  -1   73.14    9.05
  -7  -1  -1   73.79    9.35
  -7  -1   1   84.50    8.61
  -7  -1   1   75.02    9.28
  -7  -1   1   81.30    9.03
  -7   1  -1   71.58    9.97
  -7   1  -1   73.14    9.13
  -7   1  -1   68.78   10.14
  -7   1   1   79.78    9.61
  -7   1   1   85.54   10.31
  -7   1   1   94.62   11.59
  -1  -7  -1   66.52    7.15
  -1  -7  -1   67.57    6.67
  -1  -7   1   79.79    9.74
  -1  -1  -7   73.62    9.46
  -1  -1  -7   82.41   11.14
  -1  -1  -7   79.86    9.10
  -1  -1  -7   58.71    7.61
  -1  -1   7   80.59    9.24
  -1  -1   7   46.29    8.85
  -1  -1   7   67.05    9.47
  -1   1  -7   86.16    9.86
  -1   1  -7   62.08    8.94
  -1   1  -7   66.71    9.15
  -1   1   7   76.23    9.79
  -1   1   7   76.78   11.18
  -1   1   7   62.54    8.90
  -1   7  -1   79.23    5.55
  -1   7  -1   76.11    8.83
  -1   7  -1   90.17   14.23
  -1   7   1   62.97    7.84
  -1   7   1   62.64    8.52
  -1   7   1   71.11   11.72
   1  -7  -1   84.18    7.68
   1  -7  -1   75.03    8.68
   1  -7   1   68.69    5.83
   1  -7   1   77.33    7.15
   1  -1  -7   71.32   10.00
   1  -1  -7   86.67   12.05
   1  -1  -7   79.82    9.50
   1  -1  -7   71.31    8.54
   1  -1   7   75.63    8.61
   1  -1   7   52.80    9.14
   1  -1   7   85.17   10.30
   1   1  -7   95.21   11.47
   1   1  -7   90.69   11.74
   1   1  -7   70.85    9.72
   1   1  -7   82.58    9.79
   1   1   7   77.92    9.49
   1   1   7   64.89   10.51
   1   7  -1   81.74    8.01
   1   7  -1   93.15   12.06
   1   7   1   70.64    6.30
   1   7   1   78.36    8.22
   1   7   1   76.16    8.42
   1   7   1   89.49   10.40
   7  -1  -1   71.45    9.26
   7  -1  -1   92.38   10.65
   7  -1  -1   81.05   10.91
   7  -1   1   78.60   10.06
   7  -1   1   81.58    9.41
   7  -1   1   65.10    8.87
   7   1  -1   74.03    9.40
   7   1  -1   61.28    9.15
   7   1   1   69.44    9.66
   7   1   1   70.82    8.67
   7   1   1   83.27    8.29
  -7  -1  -3   29.81    6.07
  -7  -1  -3   28.20    6.21
  -7  -1  -3   33.04    7.13
   7   3   1   35.71    6.79
   7   3   1   40.74    6.90
   7   3   1   40.28    5.50
   3   1   7   30.11    7.76
   7  -3  -1   39.17    7.22
   7  -3  -1   34.02    7.90
  -7   1   3   36.19    7.29
  -7   1   3   31.33    7.60
  -7   1   3   47.17    7.89
  -3  -7  -1   35.26    4.63
  -3  -7  -1   41.93    6.70
  -1   7  -3   31.77   10.90
  -7   3  -1   35.30    8.33
   3  -7   1   41.17    5.33
   3  -7   1   42.73    5.80
   1  -7  -3   25.81    6.36
   1  -7  -3   41.75    7.68
   1  -7  -3   27.25    5.77
  -3   7   1   32.59    6.32
  -3   7   1   30.01    6.53
  -3   7   1   37.95    8.03
  -1  -3  -7   42.69    7.97
  -1  -3  -7   41.63    9.05
  -1  -3  -7   38.26    6.10
   1   7   3   27.48    5.61
   1   7   3   35.83    6.95
   1   7   3   38.62    5.64
   1   7   3   34.08    5.51
   3  -1  -7   22.09    8.10
   3  -1  -7   27.14   10.11
   3  -1  -7   35.17    7.21
  -1   3   7   23.64    7.05
  -1   3   7   27.81    9.18
  -1   3   7   33.56    5.50
  -3   1  -7   38.41    7.46
  -3  -1   7   35.28    7.38
  -3  -1   7   35.73    9.72
  -3  -1   7   44.78    7.90
   1  -3   7   24.31    6.87
   1   3  -7   32.27    9.64
   1   3  -7   31.21    7.20
   1   3  -7   33.20    7.80
   7  -3  -1   22.21    6.29
  -1   7  -3   29.90    5.97
  -1  -7   3   39.19    7.92
  -1   7  -3   23.51    3.73
  -1   7  -3   33.03    3.92
   7   1  -3   30.38    7.42
   3  -7   1   28.38    6.34
   3   7  -1   32.94    4.53
   3   7  -1   26.26    7.69
  -7   3  -1   29.72    6.59
  -7   3  -1   38.32    7.18
   3   1   7   28.32    6.23
  -7  -3   1   29.44    6.12
  -7  -3   1   27.71    5.20
  -7  -3   1   23.81    7.20
  -3   1  -7   27.29    6.56
   7   1  -3   33.07    8.96
   7  -1   3   47.99    7.27
   7  -1   3   30.24    6.21
   7  -1   3   27.97    5.32
   7   1  -3   21.18    6.18
  -3   1  -7   28.05    6.90
  -3   7  -1   33.11    5.32
  -3  -7   1   32.17    6.95
   3   1  -7   51.88   10.57
   3   1  -7   31.17    9.25
   7  -1  -3   23.13    7.56
   7  -1  -3   24.96    8.20
   3   7   1   40.92    7.57
  -3   7  -1   39.72    5.32
  -7   1  -3   26.96    6.11
  -7   1  -3   37.48    6.70
   1   3   7   30.52    6.83
   1   3   7   42.84    8.50
   7  -3   1   31.85    6.95
   7  -3   1   30.97    6.43
   7  -3   1   20.19    5.75
   7   3  -1   23.93    5.97
   7   3  -1   29.78    6.86
   7   3  -1   27.33    6.02
  -7  -1   3   34.33    7.06
   3  -1   7   30.20    8.24
   1  -3  -7   36.56    8.07
   1   7  -3   48.85   10.05
   7  -1  -3   38.24    7.81
  -1  -3   7   42.48    8.54
  -1   3  -7   29.66    6.51
  -1   3  -7   32.59    6.52
  -1   3  -7   39.20    8.55
   3  -1   7   34.79    6.66
  -3  -7   1   31.53    3.29
  -1   7   3   24.72    6.14
  -1   7   3   38.49    7.96
  -1   7   3   38.24    7.15
  -1   7   3   24.53    8.42
  -3   7  -1   44.32    7.73
  -3   7  -1   34.89   11.83
   1  -7   3   30.45    4.17
   1  -7   3   32.22    4.27
  -1  -7  -3   38.65    6.47
   3  -7  -1   33.58    5.87
   3  -7  -1   38.60    7.41
   3  -7  -1   26.91    5.92
   1  -3  -7   20.59    9.23
   1  -3  -7   27.56    5.84
  -7  -1   3   29.48    7.37
  -7  -1   3   31.12    5.90
   7   1   3   28.06    7.10
  -3   1   7   32.74    8.26
  -3   1   7   27.02    9.83
  -3   1   7   40.50    7.68
  -1  -7  -3   27.01    5.57
  -3  -1  -7   34.35    5.82
  -7   1  -3   43.34    7.70
   3   7   1   30.80    4.14
  -7   3   1   33.76    6.63
  -7   3   1   34.31    7.76
  -7   3   1   30.33    8.41
  -3  -1  -7   28.69    6.54
  -3  -1  -7   32.07    7.18
  -1  -3   7   37.18    6.27
  -1  -3   7   28.11    7.53
   3   7   1   35.56    4.86
   3   7   1   32.69    4.85
  -7  -3  -1   37.24    4.90
   3   1  -7   14.64    5.51
   3   1  -7   32.33    7.70
  -7  -3  -1   33.80    6.55
  -7  -3  -1   37.63    6.75
   3  -7  -3   33.92    7.49
  -3  -3   7   31.22    8.16
  -3   3  -7   36.56    7.22
  -3  -3   7   33.03    9.33
  -3  -3  -7   38.64    4.80
  -3  -3   7   43.10    7.52
  -3  -3  -7   44.54    6.24
  -3  -7  -3   40.85    5.47
  -3  -7   3   26.91    7.72
  -3  -3  -7   37.51    7.95
  -3  -3  -7   43.23    8.72
  -7   3  -3   49.84    7.62
  -7   3  -3   45.36    8.36
  -7   3   3   45.55    9.15
  -7   3   3   44.47   10.01
  -7   3   3   58.06    9.73
  -3  -7  -3   44.15    6.53
  -3  -7  -3   39.43    6.53
  -7   3  -3   55.99    8.90
   7   3  -3   48.19    7.64
   7   3  -3   38.19   10.31
  -7  -3  -3   48.10    7.47
  -7  -3  -3   51.15    7.90
  -7  -3  -3   44.10    6.26
  -7  -3   3   41.46    8.30
  -7  -3   3   33.58    6.53
  -7  -3   3   36.18    8.13
   7  -3  -3   35.97    9.74
   7  -3   3   36.20    7.37
   7  -3   3   52.97    7.96
   7  -3   3   24.77    5.97
   3   3  -7   41.34    9.09
   3   3  -7   61.69    8.51
   3   3  -7   56.03   10.15
   3   3   7   51.02    8.10
   3   3   7   39.05    9.16
   3   7  -3   29.02    9.03
   3   7   3   40.80    6.04
   3   7   3   40.02    7.22
   7  -3  -3   28.97    8.01
   7  -3  -3   34.26    9.70
   3  -7   3   42.02    6.13
   3  -7   3   41.62    5.57
   3  -3  -7   37.17    9.04
   3  -3  -7   62.75   13.35
   3  -3  -7   46.38    8.47
   3  -3   7   42.69    6.82
   3  -3   7   32.81    8.60
   3   3  -7   43.78   11.03
   7   3  -3   37.05    7.50
   7   3   3   43.46    8.19
   3  -7  -3   43.89    8.28
   3  -7  -3   55.41    9.88
  -3   3  -7   46.84    7.84
  -3   3  -7   49.06    9.50
  -3   3   7   50.02    9.85
  -3   3   7   44.60   11.20
  -3   3   7   29.77    6.93
  -3   3   7   47.33    7.89
  -3   7  -3   48.39    6.45
  -3   7  -3   39.71    5.34
  -3   7  -3   49.28    8.10
  -3   7  -3   51.65   14.31
  -3   7   3   35.04    7.88
  -3   7   3   37.10    9.34
  -3   7   3   44.70    8.65
   7   5   1   -2.48    4.73
   7   5   1   -0.05    1.88
  -1   5   7    3.92    6.62
   7   5   1    0.87    5.54
   5  -7   1    1.23    5.20
   5  -7   1    1.38    4.99
   5  -7   1   -3.69    5.12
   5   7  -1    0.95    3.31
   5   7  -1   10.53    4.64
   5   7  -1   -2.91    3.99
  -5   7   1   -3.20    5.59
   5   1   7   -2.17    4.78
   5   1   7    5.37    8.40
   7  -5  -1   -3.39    7.05
   7  -5  -1   -3.26    6.68
   7  -5  -1   -7.75    6.81
   7  -1   5   -0.59    5.09
   7  -1   5   -0.78    7.66
   7   1  -5   18.24    7.89
   7   1  -5   -0.59    9.06
   7   1  -5    2.64    6.68
  -1  -7   5    0.24    2.55
  -7  -5   1    7.96    5.05
  -7  -5   1    5.47    4.92
  -7  -5   1    1.64    5.86
  -7   1   5    6.11    7.05
  -7   1   5   -1.65    9.05
  -7   1   5    9.29    6.22
  -5  -7  -1    8.60    4.16
  -5  -7  -1    5.24    3.86
  -5  -7  -1   -1.37    4.83
   1   7   5    3.53    7.08
   1   7   5    6.02    4.31
  -1   7  -5    5.31    5.29
  -5  -1   7    1.53    6.83
  -5  -1   7    2.67    9.58
  -5  -1   7   -1.42    6.22
  -5   7   1   -8.64    6.66
  -5   7   1    2.43    8.15
  -1  -5  -7   -1.01    7.45
  -1  -5  -7   -1.99    7.37
  -1  -5  -7    5.23    4.90
   1  -7  -5    4.05    7.26
   1  -7  -5    4.83    6.02
   1   7   5   -4.14    5.97
  -1  -7   5   -1.88    4.46
  -1  -7   5    3.69    6.46
  -1   7  -5    3.78    4.46
  -1   7  -5    0.86    2.87
  -7   5  -1    7.67    6.08
  -1   5   7   11.51    9.66
  -1   5   7   -8.46    4.70
  -1   5   7    3.83    3.59
   5  -1  -7    4.99    8.99
   5  -1  -7   18.24   11.70
   5  -1  -7    7.24    7.81
  -5   1  -7   -5.11    6.30
   1  -5   7   -1.62    4.15
   1  -5   7    4.10    6.78
   1   5  -7   -0.75    7.36
   1   5  -7    4.86    5.15
   1   5  -7  -18.72    8.55
  -5   1  -7    7.43    5.66
  -7   5  -1   -7.43    5.19
  -7   5  -1    0.96    7.08
  -7  -1  -5    1.11    6.64
  -7  -1  -5    1.53    5.56
  -5   1  -7   -1.12    7.29
  -7  -1  -5    0.12    4.97
  -1   7  -5    1.64   12.07
  -5  -7   1    1.22    3.41
   5   7   1    1.51    4.44
   1   5   7    4.26    6.85
   7  -5   1   -4.49    6.14
   7   5  -1   -3.09    4.48
   7   5  -1    6.24    5.67
  -7  -1   5   -9.46    7.12
   7   5  -1    5.12    4.97
   7   1   5   -3.13    5.42
   7   1   5    3.08    7.74
   1   5   7   21.07    9.54
   5   7   1   -0.98    3.68
   7  -5   1    6.08    6.01
   1   7  -5   -9.09    8.82
  -7  -1   5  -14.12    8.52
  -5  -7   1    6.25    5.95
   7  -5   1    7.71    6.05
   1  -5  -7    8.71    8.44
   1  -5  -7    1.37    9.12
   1  -5  -7    1.58    5.94
   5  -1   7    0.67    4.46
   5  -1   7    4.52    7.13
  -5   7  -1   -2.70    5.05
   5   1  -7   -6.76   10.55
   5   1  -7    0.64    6.79
   7  -1  -5    5.77    8.05
   7  -1  -5   -5.14    9.16
   7  -1  -5    3.64    7.01
   1   7  -5   -0.03    3.66
   1   7  -5    1.19    2.17
  -1  -5   7   -2.18    6.37
  -1   5  -7    5.16    5.99
  -1   5  -7    0.25    4.52
  -1   5  -7   13.66    9.97
   5   1  -7   -9.67    9.47
  -1   7   5  -14.48    5.91
  -1   7   5    8.37    8.62
  -1   7   5    0.23    4.90
  -1   7   5    4.55    6.35
  -1  -5   7    5.69    3.94
  -1  -5   7    5.10    7.68
   1  -7   5   -2.46    4.84
  -5   7  -1   -1.53    6.15
  -5   1   7    4.84    7.19
  -5   1   7    6.02    9.25
  -5   1   7   -1.95    4.59
  -5   1   7    3.61    6.63
  -1  -7  -5    9.77    6.52
  -1  -7  -5   -2.18    6.81
  -1  -7  -5   -6.11    4.81
  -5  -1  -7  -16.23    6.32
  -5  -1  -7    2.72    6.18
  -5  -1  -7   -2.03    5.61
  -5   7  -1    1.47    4.56
  -7   5   1   -1.09    5.23
  -7   5   1   -0.67    7.41
  -7  -5  -1   -2.48    5.03
  -7  -5  -1    9.97    5.28
  -7  -5  -1    4.52    5.08
  -7  -1   5    5.62    5.68
  -7  -1   5    9.34    7.27
  -7   1  -5    5.33    5.92
  -7   1  -5   -3.23    5.23
  -7   1  -5   -2.00    4.78
   5  -7  -1   -2.70    6.08
   5  -7  -1   -4.19    6.19
   5  -7  -1   11.23    7.58
  -7   5   1    4.46    7.64
   7   3  -5   47.67    8.85
   7   3  -5   42.88   13.19
   7   3  -5   42.60    8.48
   5   3   7   42.16   11.39
   5   7  -3   39.72    7.74
   5   7  -3   41.46    6.75
   5   7  -3   51.70   12.06
   3   7   5   44.85    9.80
  -5  -3   7   38.17    9.36
  -5  -3   7   33.52    9.75
  -5   3  -7   40.53    7.88
  -5   3  -7   59.72    9.55
   3  -7  -5   53.18   11.72
  -3  -7   5   47.98    5.39
  -3  -7   5   44.45    5.32
  -3  -7   5   56.61   11.76
   3  -5   7   47.43    7.34
   3  -5   7   46.61   10.70
   3   5  -7   33.64   10.00
   3   5  -7   29.76    8.14
  -7  -5   3   37.64    8.25
  -7  -5   3   48.03    7.25
  -7  -5   3   49.76    9.93
   5  -7   3   58.16    8.54
   5  -7   3   37.18    7.05
   5   7  -3   45.49    6.32
  -3   5   7   47.11   10.49
  -3   5   7   49.06   13.25
  -3   5   7   39.87    9.20
  -3   5   7   52.85    8.34
  -5  -7  -3   41.71    7.61
  -5  -7  -3   47.56    7.51
  -5  -7  -3   57.78    7.70
   5  -3  -7   43.69   13.17
   5  -3  -7   53.73   14.55
  -7   5  -3   43.99    9.40
   7   5   3   44.76    8.53
  -7   3   5   36.81    9.82
  -5   7   3   58.18   10.60
  -5   7   3   41.19   11.74
  -5   7   3   47.60   10.17
  -3  -5  -7   67.72    8.78
   7  -5  -3   31.44   11.12
  -5   3  -7   34.01    8.32
  -5   3  -7   46.20   12.43
  -3   7  -5   54.85    9.22
  -3   7  -5   42.21    6.77
  -7  -3  -5   47.79    9.58
  -7  -3  -5   59.95    7.75
   5   3   7   31.59    8.11
   3  -7  -5   45.87    9.39
  -3   7  -5   46.38    6.42
   3   7   5   46.24    8.35
  -7   5  -3   40.33    7.77
  -7   5  -3   38.68    9.07
  -7   3   5   30.29   13.94
  -7   3   5   42.95    9.60
  -5   7  -3   43.12    8.47
  -7  -5  -3   48.46    7.89
  -7   3  -5   48.94    8.44
  -3   5  -7   39.62    7.84
  -3   5  -7   76.56    9.51
  -5   7  -3   35.36    7.29
  -5   7  -3   43.34    7.14
  -7   3  -5   56.54    9.38
  -7   5   3   17.10   10.63
  -7   5   3   43.70   10.88
  -5  -3  -7   49.31   10.20
   5   7   3   39.26    8.34
   7  -3  -5   49.50   14.77
   7  -3  -5   44.11   13.41
  -3  -5   7   35.74   10.06
  -5   3   7   39.76   10.51
  -5   3   7   50.18   13.52
  -5   3   7   55.03   10.23
  -5   3   7   41.35    9.26
  -3  -7  -5   42.32    8.93
  -3  -7  -5   45.01    9.39
  -3  -7  -5   49.96    6.83
   3  -5  -7   49.89   12.99
   3  -5  -7   46.89   10.26
  -7  -5  -3   36.98    7.33
   3   5   7   33.65    9.44
   5  -7  -3   56.65   11.04
  -7   5   3   38.16    9.44
  -7   3  -5   45.47    8.30
  -3   7   5   53.28   10.69
  -3   7   5   54.38   11.49
  -3   7   5   62.58    9.92
  -7  -3   5   35.63    9.73
  -7  -3   5   63.24   11.64
   3  -7   5   45.55    7.94
   3   7  -5   45.38    5.57
   3   7  -5   40.12    5.26
   5   7   3   48.71    7.54
  -5  -7   3   54.13    5.89
  -5  -7   3   54.24    7.20
  -5  -7   3   28.22    8.92
   5  -3   7   51.00    8.29
   5   3  -7   35.39   11.72
   5   3  -7   51.46   13.50
   5   3  -7   44.48   13.46
   7   3   5   45.66    9.20
   7   3   5   47.02   10.49
  -3  -5   7   39.47    6.96
  -3  -5   7   50.13   10.74
   7  -5   3   39.26    7.70
   7   5  -3   49.21    7.32
   7   5  -3   46.06   10.81
   7   5  -3   30.85    7.18
   5  -7  -3   28.30    9.66
  -7  -5  -5  110.73   13.52
  -7  -5  -5  132.54   12.26
  -7  -5   5  127.37   16.99
  -7  -5   5  147.09   17.36
  -7   5   5  196.81   19.96
  -7   5   5  126.70   19.86
  -7   5   5  138.86   18.18
  -5  -7  -5  123.57   15.06
  -5  -7  -5  111.41    9.28
  -5  -7   5  118.15   11.08
  -5  -7   5  140.43   17.44
  -5  -5  -7  123.76   15.07
  -5  -5   7  113.30   14.72
  -5  -5   7  112.78   16.42
  -5   5  -7  108.20   15.21
  -5   5  -7  113.26   13.90
  -5   5  -7  103.42   15.34
  -5   5   7  118.84   17.74
  -5   5   7  121.46   18.89
  -5   5   7  149.88   17.59
  -5   7  -5  111.90   15.15
  -5   7  -5  112.32   12.59
  -5   7  -5  132.16   15.90
  -5   7   5  153.70   17.92
  -5   7   5  153.32   19.43
  -5   7   5  152.58   17.96
   5  -7  -5  124.96   16.96
   5  -7   5  108.56   12.91
   5  -5  -7  119.98   19.68
   5  -5   7  114.91   13.17
   5   5  -7  139.22   16.00
   5   5  -7  130.05   16.19
   5   5   7  128.26   15.98
   5   5   7  148.47   17.86
   5   7  -5  121.52   10.91
   5   7  -5  139.19   13.87
   5   7  -5   99.38   14.28
   5   7   5  131.20   14.91
   5   7   5  132.62   16.74
   7  -5  -5  172.46   21.64
   7   5  -5  136.57   13.26
   7   5  -5  134.72   19.16
   7   5   5  148.44   15.58
   7   5   5  153.33   18.56
  -7  -7  -1   67.39    9.24
  -7  -7  -1   81.79   10.81
  -7  -7   1   81.46   10.99
  -7  -7   1   75.45    9.10
  -7  -7   1   54.04   11.00
  -7  -1  -7   81.14   12.23
  -7  -1  -7   98.80   10.84
  -7  -1   7   88.15   13.77
  -7  -1   7   64.34   12.46
  -7   1  -7   73.37   12.87
  -7   1  -7   65.62   10.54
  -7   1   7   73.12   13.21
  -7   1   7   70.38   11.50
  -7   1   7   73.23   12.76
  -7   7  -1   49.70   11.25
  -7   7  -1   67.10   10.16
  -7   7  -1   63.07   13.50
  -7   7   1   77.00   11.94
  -7   7   1   59.95   12.62
  -7   7   1   85.36   15.28
  -1  -7  -7   72.96   13.78
  -1  -7  -7   46.37    9.88
  -1  -7   7   51.38    7.13
  -1  -7   7   71.43   11.57
  -1  -7   7   57.30   11.95
  -1   7  -7   62.15   10.42
  -1   7  -7   70.67    9.00
  -1   7   7   50.74   12.05
  -1   7   7   41.62   13.60
  -1   7   7   66.60   10.24
   1  -7  -7   67.27   13.73
   1  -7  -7   48.82   11.39
   1  -7   7   74.29    8.89
   1  -7   7   70.26   11.53
   1   7  -7   60.71   11.05
   1   7  -7   65.28    8.99
   1   7   7   72.26   12.93
   1   7   7   78.29   14.06
   7  -7  -1   66.68   11.92
   7  -7   1   82.00   11.16
   7  -1  -7   71.39   15.26
   7  -1  -7   61.49   17.73
   7  -1   7   59.77   10.32
   7   1  -7   62.08   14.54
   7   1  -7   47.26   15.92
   7   1   7   59.40   10.68
   7   7  -1   74.55    8.93
   7   7  -1   56.20    9.88
   7   7   1   56.80    8.94
   7   7   1   65.06    9.22
  -7  -7  -3   54.77    8.83
  -7  -7   3   65.09   10.35
  -7  -7   3   55.84   11.40
  -7  -3  -7   79.32   12.85
  -7  -3   7   62.86   12.58
  -7  -3   7   50.06   12.17
  -7   3  -7   31.76   10.58
  -7   3  -7   67.00   12.19
  -7   3  -7   42.87    9.90
  -7   3   7   50.03   12.34
  -7   3   7   74.50   12.77
  -7   3   7   82.40   13.97
  -7   7  -3   24.73    9.32
  -7   7  -3   47.50    9.31
  -7   7  -3   51.33   11.32
  -7   7   3   51.05   11.98
  -7   7   3   53.11   14.94
  -7   7   3   39.82   11.66
  -3  -7  -7   50.09   12.15
  -3  -7  -7   52.57    8.38
  -3  -7   7   52.98    9.40
  -3  -7   7   52.44   12.08
  -3   7  -7   52.08    9.52
  -3   7  -7   46.66    7.71
  -3   7  -7   61.57   11.11
  -3   7   7   49.14   12.13
  -3   7   7   33.83   14.07
  -3   7   7   42.51   11.15
   3  -7  -7   65.12   15.57
   3  -7   7   61.30    8.19
   3   7  -7   56.27    8.53
   3   7  -7   57.09    7.96
   3   7   7   35.92   11.05
   3   7   7   77.48   14.22
   7  -7  -3   51.29   12.24
   7  -7   3   72.74   10.10
   7  -3  -7   15.12   14.55
   7  -3   7   47.36    9.35
   7   3  -7   64.86   13.89
   7   3  -7   59.60   17.83
   7   3   7   42.54   10.29
   7   7  -3   58.32    8.12
   7   7  -3   47.97   11.88
   7   7  -3   49.29    8.26
   7   7   3   55.48   10.15
  -7  -7  -5   78.89   12.64
  -7  -7  -5   69.35   10.17
  -7  -7   5   79.86   12.04
  -7  -7   5   79.14   15.02
  -7  -5  -7   77.18   13.68
  -7  -5  -7  114.10   11.59
  -7  -5  -7   86.60    9.94
  -7  -5  -7   95.99   12.29
  -7  -5   7   70.10   13.77
  -7  -5   7   75.13   15.12
  -7   5  -7   90.97   13.54
  -7   5  -7   98.59   13.74
  -7   5  -7   99.43   14.37
  -7   5   7   91.35   17.24
  -7   5   7   87.46   14.75
  -7   7  -5   82.00   13.23
  -7   7  -5   90.34   12.32
  -7   7  -5   78.82   14.05
  -7   7   5  100.04   16.28
  -7   7   5   73.89   19.34
  -7   7   5   82.64   15.66
  -5  -7  -7   74.64   12.79
  -5  -7   7   73.72   10.33
  -5  -7   7   87.85   15.88
  -5   7  -7   71.62   12.20
  -5   7  -7   96.82   13.22
  -5   7  -7   89.05   14.52
  -5   7   7   78.95   15.22
  -5   7   7   66.05   18.64
  -5   7   7  101.07   15.53
   5  -7  -7  120.78   19.41
   5   7  -7   80.22   10.27
   5   7  -7   97.51   12.20
   5   7   7   88.91   14.29
   5   7   7   92.11   15.95
   7  -7  -5  128.72   19.97
   7  -7   5   70.17   11.15
   7  -5  -7  121.70   22.51
   7   5  -7   89.80   13.30
   7   5  -7   88.87   19.41
   7   5   7   96.97   15.31
   7   5   7   76.38   17.12
   7   7  -5   89.63   12.13
   7   7  -5  109.38   15.78
   7   7   5  100.70   14.19
   7   7   5  154.37   19.22
  -7  -7  -7   14.08   11.98
  -7  -7   7  -25.79    9.50
  -7  -7   7  -13.02   12.71
  -7   7  -7   -2.46   12.81
  -7   7  -7    5.04    9.66
  -7   7  -7    2.47   13.43
  -7   7   7    2.37   16.10
  -7   7   7   16.00   17.81
   7  -7  -7    0.88   18.39
   7  -7   7   -5.83    8.34
   7   7  -7   10.69   13.12
   7   7   7   10.12   18.55
  -8   0   0   46.33    7.81
  -8   0   0   47.06    7.99
  -8   0   0   76.28   10.22
   0  -8   0   56.78    4.93
   0  -8   0   62.16    5.72
   0   0  -8   65.63   10.12
   0   0  -8   44.49    9.44
   0   0  -8   50.93    8.11
   0   0  -8   74.94    9.06
   0   0   8   67.97    9.21
   0   0   8   41.59    9.34
   0   0   8   67.67    9.40
   0   8   0   56.69    7.81
   0   8   0   67.03   12.42
   8   0   0   50.32    8.69
   8   0   0   62.47    9.81
   8   0   0   51.49    8.59
  -8   0  -2   -9.49    5.26
  -8   0  -2    0.67    4.72
  -8   0  -2   12.72    6.54
  -8   0   2    2.87    5.68
  -8   0   2   -1.16    6.20
  -8   0   2    4.86    5.14
  -2  -8   0    0.67    4.81
  -2   8   0   -0.50    4.07
  -2   8   0    0.16    3.37
  -2   8   0   -5.04    4.83
  -2   8   0   12.47   11.13
   0  -2  -8    1.00    7.59
   0  -2  -8   -0.31    8.03
   0  -2  -8    4.17    5.09
   0  -2   8    3.71    4.13
   0  -2   8   -7.89    6.70
   0  -2   8    0.31    6.05
   0   2  -8    7.24    6.18
   0   2  -8   -1.70    5.34
   0   2  -8   -5.22    6.10
   0   2   8    2.12    6.12
   0   2   8    2.94    8.94
   0   2   8    2.03    5.52
   2  -8   0   -3.43    3.44
   2  -8   0    1.65    4.54
   2   8   0   -2.89    7.21
   8   0  -2   -1.97    5.41
   8   0  -2   -3.31    6.07
   8   0  -2   -6.04    6.29
   8   0   2   -2.50    5.99
   8   0   2   12.50    5.46
   8   0   2    3.87    4.14
   0   8  -2    0.77    4.04
   0   8  -2  -16.61    9.74
   0   8   2   -1.18    3.92
   0   8   2    7.18    6.02
   0   8   2   -0.73    4.93
   0   8   2  -13.93    7.59
   2   0  -8   -0.42    7.99
   2   0  -8   20.86    9.22
   2   0  -8   -2.69    4.90
   2   0  -8    6.07    5.99
   2   0   8   -2.33    4.13
   2   0   8   12.83    7.32
   8  -2   0   -3.26    5.60
   8  -2   0    2.10    5.64
   8  -2   0   -2.36    4.83
   8   2   0   -1.12    4.85
   8   2   0    9.39    6.10
   8   2   0    4.50    4.57
  -8   2   0    6.36    4.91
  -8   2   0   -4.80    6.15
  -2   0  -8  -10.23    6.11
  -2   0  -8    0.49    6.45
  -2   0  -8   -4.36    4.82
  -2   0   8    3.04    5.02
  -2   0   8    5.41    8.26
  -2   0   8    7.13    5.71
   0  -8  -2   -3.07    4.34
   0  -8  -2   -9.11    4.37
   0  -8  -2   -1.68    3.70
  -8  -2   0    5.43    4.74
  -8  -2   0   10.78    5.24
   8  -2   2  262.63   21.34
   8  -2  -2  263.25   24.02
   8  -2  -2  283.56   22.75
   8  -2  -2  305.96   24.47
  -2  -2  -8  279.51   20.30
  -2  -2  -8  288.93   18.76
  -2  -2   8  295.07   20.76
  -2  -2   8  259.03   24.14
  -2  -2   8  295.49   22.59
  -2   2  -8  279.90   21.53
  -2   2  -8  295.09   22.43
  -2   2  -8  271.71   21.72
  -2   2   8  288.34   23.50
  -2   2   8  256.96   25.31
  -2   2   8  298.15   20.80
  -2   8  -2  265.15   17.41
  -2   8  -2  292.22   18.14
  -2   8  -2  287.96   21.05
  -2   8  -2  272.31   28.49
  -2   8   2  293.36   21.00
  -2   8   2  270.88   21.32
  -8  -2   2  303.80   20.55
  -8   2  -2  275.59   21.39
  -8   2  -2  277.71   21.26
   8  -2   2  286.62   21.13
   8  -2   2  269.59   20.84
   8   2  -2  293.88   21.14
   8   2  -2  290.46   23.17
   2   2   8  296.56   21.77
   2   2   8  261.59   23.66
   2   8  -2  282.26   19.26
   2   8  -2  242.31   23.48
   2   8   2  299.11   18.35
   2   8   2  287.91   19.72
   2   8   2  274.96   19.02
   2   8   2  293.12   20.60
   8   2  -2  236.86   22.35
   8   2   2  277.92   21.53
   8   2   2  271.77   21.31
   8   2   2  279.02   18.73
  -2   8   2  244.76   22.58
   2  -8  -2  290.21   19.96
   2  -8  -2  267.23   21.24
   2  -8  -2  290.07   20.85
   2  -8   2  282.75   17.90
   2  -8   2  282.97   18.38
   2  -2  -8  264.26   23.87
   2  -2  -8  282.13   26.80
   2  -2  -8  252.26   21.66
   2  -2   8  301.21   20.43
   2  -2   8  262.77   23.07
   2   2  -8  288.84   24.60
   2   2  -8  304.28   24.31
   2   2  -8  289.25   21.70
   2   2  -8  270.15   22.09
  -8  -2  -2  244.41   19.79
  -8  -2  -2  274.49   20.37
  -8  -2  -2  280.66   20.83
  -8  -2   2  307.05   21.81
  -8  -2   2  232.38   20.51
  -2  -8   2  308.34   22.47
  -2  -2  -8  271.97   21.81
  -2  -2  -8  275.42   23.53
  -8   2  -2  262.57   23.32
  -8   2   2  280.81   22.51
  -8   2   2  283.09   23.69
  -8   2   2  306.93   23.70
  -2  -8  -2  270.77   18.77
   8   0  -4   39.63   11.01
   4   8   0    4.04    3.13
   4   8   0   33.46    9.07
   8   0  -4   13.50    7.79
  -8   0  -4   20.21    7.40
  -8   0  -4    1.24    5.66
  -8   0  -4   19.95    7.09
  -8   0   4   10.33    7.51
   0  -4   8   13.27    8.56
   0  -4   8   18.25    8.68
   0   4  -8   28.01    8.63
   0   4  -8    3.44    6.30
   0   4  -8    9.86    8.98
   0   4   8   17.89    8.52
   0   4   8   10.02   10.21
   4  -8   0   13.47    5.52
   4  -8   0   10.28    6.12
   4  -8   0   14.41    6.93
   4   8   0   14.41    3.59
   4   8   0    9.57    3.64
  -8   0   4   13.09    6.36
  -4  -8   0   14.00    3.85
  -4  -8   0   15.33    3.72
  -4  -8   0   13.60    5.83
  -4   8   0    7.26    5.66
  -4   8   0    0.96    5.53
  -4   8   0   15.88    8.27
   0  -4  -8   11.47    9.14
   0  -4  -8   14.57    6.25
   8  -4   0    9.13    6.49
   0   8   4    9.68    6.78
   0   8   4   17.40    8.47
   0   8   4   14.11    5.51
   0   8   4   -5.49    5.99
  -8  -4   0   11.59    6.26
  -8  -4   0   13.89    7.38
  -8  -4   0   11.69    6.79
  -8   4   0    3.58    6.30
   0   8  -4   34.00   17.94
   0  -8  -4   11.12    7.36
   0  -8  -4   22.08    5.89
   4   0  -8   13.48   10.11
   4   0  -8   -3.84   10.31
   8   0  -4    3.39    9.29
   8   0   4   22.86    8.77
   8   4   0   15.21    6.26
   8   4   0   10.11    6.79
   8   4   0    8.52    4.41
  -8   4   0   17.35    9.20
  -4   0  -8    7.99    7.43
  -4   0  -8    7.73    6.49
  -4   0  -8   -1.46    6.35
  -4   0   8    4.34    7.87
  -4   0   8   17.48    7.29
   0  -8  -4   13.98    6.93
   4   0   8   14.28    6.38
   0   8  -4   11.48    5.42
   2  -8  -4  103.39   14.04
  -4  -8  -2  100.92   10.81
  -4  -8  -2  122.78   11.00
  -4   2  -8   92.92   13.61
   4  -8   2  107.18   11.06
   4  -8   2  114.20   11.12
   8  -2   4  126.86   13.77
  -4  -8  -2  118.38   10.12
  -4   2  -8  112.88   13.19
  -4   2  -8  101.29   12.82
  -8   4  -2  126.98   12.65
  -8   4  -2   87.33   12.91
  -2   8  -4  105.41   13.07
   2   8   4   98.70    9.74
  -4   8   2   98.34   13.70
  -4   8   2   88.75   13.35
  -4   8   2   93.98   14.25
  -4  -2   8   98.67   12.79
  -4  -2   8  114.30   15.50
   4  -2  -8   63.03   13.87
   4  -2  -8   89.72   17.46
  -8  -4   2  102.20   13.44
  -8  -4   2   83.83   12.82
  -2   4   8   92.75   13.62
  -2   4   8  100.52   15.96
  -2   4   8   94.31   11.75
   4   2   8  111.07   12.59
   4   2   8   81.36   13.72
   8  -4  -2  133.60   16.10
   2   4  -8  109.73   15.69
   2   4  -8  122.37   14.39
  -8   2   4  122.35   15.36
  -8   2   4   81.69   16.60
  -8   2   4  115.90   14.97
   8   4   2   98.14   13.41
   8   4   2   98.76   12.41
  -2  -4  -8  108.13   11.95
  -2  -4  -8  116.86   15.48
   2  -8  -4  125.34   14.05
   4   8  -2   91.99   13.97
   2  -4   8   93.65   10.94
   2   8   4  110.01   13.85
  -2  -8   4  101.48   14.05
  -2   8  -4   81.74    9.43
  -2   8  -4   88.44    8.57
   2  -8  -4  108.96   14.67
  -8   4  -2   88.69   12.59
  -8  -2  -4   94.29   12.01
  -8  -2  -4   94.54   12.08
   8   2  -4   97.40   12.62
   8   2  -4   96.16   16.68
   8   2  -4  110.23   13.98
   2   8   4  108.69   12.46
  -2   4  -8   76.18   11.23
   4  -2   8  108.86   12.00
  -4   8  -2  134.67   14.86
   4   2  -8   90.21   15.87
   2  -4  -8   90.90   16.74
   2  -4  -8  112.53   14.69
  -8  -4  -2  101.65   11.26
  -8  -4  -2  100.22    8.82
   8  -2  -4  137.20   17.93
   8  -4   2  149.63   14.21
   8   4  -2   82.22   11.56
  -8   4   2  109.37   15.38
  -2  -4   8   80.82   12.76
   8   4  -2   79.61   11.38
   4  -8  -2   87.75   11.31
   4  -8  -2   99.57   12.90
   4  -8  -2  106.30   15.21
  -4  -8   2  100.31   13.80
   2  -8   4   92.04   10.70
   2  -8   4   95.99    9.14
   4   2  -8   89.05   15.96
   8   4  -2  112.18   13.89
   2   4   8  109.22   13.57
   2   4   8   92.21   14.64
  -4   2   8  108.33   14.99
  -8   2  -4   86.39   12.10
  -8   2  -4  110.36   13.45
  -8   2  -4  132.09   15.30
   4   8   2  101.23    9.86
   4   8   2   91.97   10.76
  -2   8   4   94.80   12.57
  -2   8   4  101.62   15.57
  -2   8   4  101.19   14.56
  -8  -2   4  105.20   13.67
  -8  -2   4  105.44   13.06
  -4   2   8  115.68   13.74
  -2  -8  -4   99.03   12.96
  -2  -8  -4  108.54   12.74
  -4  -2  -8   95.74    9.85
  -4   8  -2   93.40   10.52
  -4   8  -2  113.68   11.00
  -8  -2   4   80.69   12.93
   8   2   4  108.67   14.07
  -2   4  -8   99.89   12.85
  -2  -8  -4  109.53    9.75
  -4  -2  -8  110.53   14.30
  -2  -4   8  109.43   11.69
  -8   4   2  103.66   13.92
  -8   4   2   91.96   14.27
  -2   4  -8  111.99   15.30
  -4   4  -8   -2.40    6.22
  -8   4  -4   -3.95    7.15
  -8  -4  -4   -1.95    5.45
  -8  -4  -4    3.52    3.82
  -8  -4   4   -3.77    8.26
   8  -4  -4  -12.19   10.44
  -4  -4   8   11.19    8.92
  -4   4  -8  -10.09    7.54
   8  -4   4    5.30    5.72
   8   4  -4   10.49    6.75
   8   4  -4   16.84   11.22
   8   4  -4    2.89    7.61
  -8  -4   4    4.50    7.61
  -8   4  -4   -0.23    8.13
  -8   4  -4   -8.00    5.86
  -4   4   8   16.41    9.51
  -4   4   8    3.73    6.93
  -4   4   8   -2.20    6.96
  -4   8  -4    2.72    5.06
  -4   8  -4    6.55    4.84
  -4   8  -4   -0.95    6.49
  -4   8   4    3.08    8.03
  -4   8   4    0.03   10.33
  -4   8   4   -1.07    8.35
   4  -8  -4    5.74    9.46
   4  -8   4    8.97    6.91
   4  -8   4    1.87    4.87
   4  -4  -8   -4.42   13.71
   4  -4   8    5.11    5.24
  -4  -4  -8    2.95    5.10
   4   4  -8   29.05   12.15
   4   4  -8   10.20    9.11
   4   4   8  -17.07    6.10
   4   4   8   -2.36   10.27
   4   8   4    0.54    5.45
   4   8   4   -4.32    7.07
   8   4   4   -0.14    6.84
   8   4   4    6.60    7.91
  -8   4   4    9.50    8.34
  -8   4   4   12.48   12.38
  -8   4   4   -7.38    7.38
  -4  -8  -4    0.79    6.12
  -4  -8   4   -7.12    2.87
  -4  -8   4   -2.37    2.93
  -4  -8   4    8.95    8.06
  -4  -4  -8    9.55    9.13
  -4  -4   8   18.41    6.96
  -6   0  -8   -3.64    6.59
  -6   0  -8    7.39    8.62
  -6   0   8   -4.81    9.81
  -6   0   8  -20.01    8.20
   0  -8  -6  -12.19    9.37
   0  -8  -6   -2.95    6.97
   0  -8   6   -3.46    3.77
   0  -8   6   -0.24    6.75
   8   6   0    2.32    3.60
  -8   0   6    5.08   10.00
  -8   0   6    4.81    6.54
  -8   0   6   -1.88    9.17
  -6  -8   0   -7.25    4.94
  -6  -8   0    0.90    4.76
  -6  -8   0    0.91    6.79
  -6   8   0   -2.75    6.55
  -6   8   0   -2.56    9.58
   0  -6  -8   -9.31   11.19
   0  -6  -8   -6.33    7.43
   0  -6   8   -4.09    5.01
   0  -6   8   -7.39    9.09
   0   6  -8  -12.32    8.88
   0   6  -8    0.43    5.53
   0   6   8   -8.88    8.55
   0   6   8   29.40   12.18
   6   8   0   -1.64    4.88
   6   8   0   -8.18    5.26
   8   0  -6   15.47   12.32
   8   0  -6   -3.91   12.60
   8   0   6   -9.68    6.53
   0   8  -6   -4.44    5.66
   0   8  -6    4.12    3.10
   8   6   0   11.49    6.90
  -8  -6   0    3.95    6.49
  -8  -6   0    5.21    7.48
  -8   6   0    1.23    7.66
  -8   6   0    7.68   10.09
  -6   0  -8  -10.20    7.10
   6   0   8    7.84    7.22
  -8   0  -6    4.51    7.35
  -8   0  -6   -2.11    6.88
   0   8   6   -2.13   10.71
   0   8   6    0.49    5.70
   6   0  -8  -24.84   12.75
   6   0  -8    8.41   13.60
   8  -6   0    1.78    7.24
   0   8   6   18.79    9.09
  -6  -8  -2    5.93    5.67
  -8   6  -2   11.55    7.91
  -6  -8  -2   10.17    5.87
  -8   2   6    8.63    7.20
  -8   2   6   23.60   11.36
  -6  -2   8    4.10    9.60
  -6  -2   8    1.82    9.91
   6   2   8   15.60    7.42
   2   8   6   10.30    8.67
   6  -8   2    9.23    7.27
  -2  -6  -8   11.68    9.37
  -2  -6  -8    5.67    6.45
   2  -8  -6   -4.30   10.61
   2  -8  -6   18.97    9.37
  -6   8   2   14.60    8.60
  -8  -6   2   23.12    8.31
  -2  -8   6    6.97    3.66
  -2   6   8    0.36    8.88
  -2   6   8   17.07   13.78
  -2   6   8    9.13    7.26
  -2   6   8   18.83    5.93
  -2   8  -6    5.43    4.60
  -2   8  -6    9.07    7.74
   2  -6   8   15.12    5.67
   2   6  -8    9.04   11.06
   2   6  -8   17.36    6.86
  -6   2  -8    8.30    8.77
  -6   2  -8   11.20    7.15
  -6   2  -8    5.79   11.32
   8  -6  -2    9.64   10.48
  -6   8   2   16.38   10.98
  -6   8   2   22.17   11.03
  -8  -2  -6   12.11    8.47
  -8  -2  -6   11.19    7.41
   8  -2   6   16.67    7.24
  -2   8  -6    6.18    6.33
   8   2  -6   10.95   10.48
   8   2  -6   36.96   15.65
  -8  -6   2    7.03    8.42
  -8   6  -2   -0.86    9.67
  -8   6  -2   17.32   10.39
   6   8  -2   12.27    4.47
   6   8  -2    9.51    7.44
   8   6   2   13.42    8.19
  -2  -8   6    7.60    4.38
  -2  -8   6    7.59    8.95
   8   6   2    0.40    6.64
  -6   2  -8   22.05    9.58
   2   8   6    6.19   10.21
   6  -2  -8   17.87   16.24
   6   8  -2    0.00    5.09
   6   2  -8   14.95   13.81
   6  -2   8   15.25    7.49
  -2  -6   8   15.62   10.72
   2  -8   6   -1.12    7.86
  -6  -8   2    8.08    5.13
   6   2  -8   38.88   16.71
  -8   6   2    5.44   11.14
  -8   6   2   12.01   10.07
  -6  -2  -8   23.54    8.71
  -6  -2  -8    5.95    6.61
  -8  -2   6    8.18    9.05
  -8   2  -6   19.21    9.28
  -8   2  -6    9.00    7.51
  -2   6  -8   -4.64    8.16
   2   6   8   11.57    9.18
   2   6   8    9.73   12.11
  -6   2   8   23.59   11.49
  -6   2   8   11.08    8.25
  -6   2   8    9.24    8.55
  -2  -8  -6    6.41    9.25
  -2  -8  -6    6.95    5.93
  -6   8  -2    9.93    6.17
  -6   8  -2   17.13    9.02
  -8  -6  -2    9.09    7.02
  -8  -6  -2   15.21    6.94
  -2   6  -8   27.19    6.44
  -2   8   6   -1.17    9.36
  -2   8   6    6.81   11.54
  -6  -2  -8   -1.02    6.41
  -2   8   6   12.34    7.72
   6   8   2   23.56    7.20
   6   8   2   17.09    5.88
   6  -8  -2   12.26    9.17
   8  -2  -6   10.20   14.96
   8   6  -2   -2.57    7.00
   8   2   6    3.47    7.01
  -8   6   2    5.81    9.83
   2  -6  -8    4.97   14.14
   2  -6  -8   -5.73   10.18
  -2  -6   8    9.39    5.57
  -6  -8   2   24.06    6.51
  -6  -8   2    6.33    8.06
  -6   8  -2   11.93   12.56
   2   8  -6    7.91    3.32
   2   8  -6    7.75    2.84
   8  -6   2   26.42    8.60
   8   6  -2    5.61    6.41
   8   6  -2    9.61    9.32
  -8  -2   6   13.78   10.48
  -8   4   6   -4.52    7.85
   8   4  -6   -6.39    8.96
   8   4  -6    4.60   15.96
   8  -4   6   -2.51    8.15
  -8   4   6   25.31   11.48
   4  -6   8    3.02    6.26
   4   6  -8    3.09   10.11
   4   6  -8    5.67    8.35
   4  -8  -6   14.50   12.19
   8  -6  -4    5.21   12.43
  -8  -6   4   -0.88    9.49
   6  -8   4   -3.03    7.41
   6   8  -4    4.07    4.58
   6   8  -4   -9.23    7.00
   6   8  -4   -1.75    6.61
  -6   4  -8   28.20    9.67
  -6   4  -8   -8.00    8.38
  -6   4  -8   -0.55    7.54
  -6  -4   8   -4.05    9.12
   4   8   6    2.68    8.67
  -6  -8  -4    3.58    8.04
  -6  -8  -4    5.34    5.26
  -8  -6   4   -6.76    8.03
   6   4   8   -7.53    7.94
   8   6   4   -0.66    9.42
  -6  -4   8    0.74    8.74
  -4   8  -6   -2.93    7.00
  -6   8   4   -7.39    9.80
  -6   8   4   -7.82   12.37
  -6   8   4   -2.62   10.20
  -4  -6  -8    8.70   10.30
  -4  -6  -8    4.66    6.19
  -8   6  -4   -5.16    9.59
  -8   6  -4    2.39    9.30
  -4  -8   6   -1.26    4.56
  -4  -8   6  -11.85    4.42
  -4   6   8    9.24   11.98
  -4   6   8   28.51   17.10
  -4   6   8    2.64    8.56
  -4   6   8    4.65    7.84
  -4  -8   6    7.59   10.21
  -4   8  -6    2.18    5.40
   4   8   6   13.93   10.81
  -4   8  -6   -1.41    8.36
   6  -4  -8  -13.23   14.82
  -8   6  -4    4.48    7.01
   6   8   4  -10.67   10.14
  -8  -4   6   -3.60    9.27
   6   8   4    4.42    7.11
  -6  -8   4   -0.33    6.22
  -4   6  -8  -10.01    7.94
  -8   6   4   -5.96   11.30
  -8   6   4    2.43   14.92
  -8   6   4    1.22   10.38
  -6  -4  -8    9.04   10.05
  -8  -6  -4    0.92    6.04
  -6  -4  -8    3.12    5.70
  -6  -4  -8   -4.32    5.82
  -6   8  -4   10.79    9.25
   8  -4  -6   -1.01   15.32
  -4  -6   8    1.75    6.58
  -4  -6   8    0.80    9.72
  -6   4   8   -1.50   10.85
  -6   4   8   -6.67    8.31
  -6   4   8    5.10    9.68
  -4  -8  -6   -3.40    8.47
  -4   6  -8   12.85    8.71
  -4   6  -8    5.01    6.98
   4  -6  -8   -9.29   14.95
  -6  -4  -8   -9.30    6.50
  -8  -6  -4   -0.34    7.17
  -4   8   6  -13.18    9.82
  -4   8   6   -4.57   12.94
  -4   8   6    4.76    8.91
   4   6   8   10.31    9.87
   4  -8   6    0.66    5.59
   4   8  -6   -0.76    3.90
   4   8  -6    5.16    4.23
  -8  -4   6    1.42    9.66
  -8   4  -6    0.15   10.38
  -8   4  -6   -1.26    8.17
  -8   4  -6    4.42    8.72
   6  -4   8   -3.22    7.03
   6   4  -8    3.96   11.43
   6   4  -8   -4.03   13.88
  -6  -8   4    9.93    6.35
  -6  -8   4   -6.86    9.72
  -6   8  -4   14.30    8.27
  -6   8  -4    0.95    6.45
   8  -6   4    0.50    6.66
   8   6  -4    7.46    7.19
   8   6  -4   -8.88   11.61
   8   6  -4   -1.45    7.62
   6  -8  -4    2.48   10.85
  -8  -6  -6   17.59   10.01
  -8  -6  -6    1.29    6.25
  -8  -6   6    9.57   11.72
  -8  -6   6   12.46   11.12
  -8   6  -6   21.36   11.64
  -8   6  -6   18.93    9.78
  -8   6  -6   23.14   11.16
  -8   6   6  -12.62   13.66
  -8   6   6   18.40   11.33
  -6  -8  -6   23.41   10.76
  -6  -8   6    4.64   12.13
  -6  -6  -8   19.95   11.71
  -6  -6  -8   17.76    6.74
  -6  -6  -8    0.82    5.88
  -6  -6   8   16.70    9.50
  -6  -6   8   18.44   11.20
  -6   6  -8   35.65   11.26
  -6   6  -8   10.43    9.76
  -6   6  -8   19.21   10.25
  -6   6   8   19.22   15.46
  -6   6   8   20.45   12.32
  -6   6   8   17.59   11.23
  -6   8  -6   14.58    9.93
  -6   8  -6    8.30    7.33
  -6   8  -6   20.05   10.51
  -6   8   6   15.17   13.75
  -6   8   6   20.22   16.83
  -6   8   6    6.50   11.04
   6  -8  -6   -1.41   15.18
   6  -8   6   -3.73    7.86
   6  -6  -8   13.68   16.62
   6  -6   8   11.98    7.92
   6   6  -8   10.40   11.58
   6   6  -8   20.95   13.10
   6   6   8   20.41   12.17
   6   6   8    8.82   15.34
   6   8  -6   13.07    6.26
   6   8  -6    9.73    7.57
   6   8   6   10.15   10.87
   6   8   6   32.69   13.22
   8  -6  -6   15.72   16.29
   8  -6   6   16.38    9.81
   8   6  -6   16.30   16.20
   8   6   6   18.31   11.97
   8   6   6    4.58   13.82
  -8  -8   0   13.53    7.62
  -8  -8   0   13.09    8.65
  -8   0  -8   14.24   10.11
  -8   0  -8   18.79    9.58
  -8   0   8   32.00   12.90
  -8   0   8   -3.79   10.69
  -8   8   0    0.29   12.13
  -8   8   0   17.95   10.85
  -8   8   0    9.54   14.00
   0  -8  -8   22.24   14.19
   0  -8  -8    7.83   10.64
   0  -8   8    1.34    5.29
   0   8  -8    1.53   10.80
   0   8  -8   13.01    5.51
   0   8   8    0.25   12.50
   0   8   8   20.79   14.66
   8  -8   0   13.82   11.18
   8   0  -8   -1.06   20.93
   8   0   8   -3.25    8.64
   8   8   0    7.50    8.13
   8   8   0    5.64    8.14
  -8  -8  -2  118.99   14.68
  -8  -8  -2   79.23   12.04
  -8  -8   2   79.84   11.91
  -8  -8   2   69.28   13.91
  -8  -2  -8  117.52   17.09
  -8  -2  -8  110.64   13.61
  -8  -2   8   76.04   15.27
  -8  -2   8   73.75   15.89
  -8   2  -8   77.08   14.59
  -8   2  -8  103.99   14.41
  -8   2   8   57.66   15.00
  -8   2   8   92.73   14.47
  -8   2   8   89.24   16.48
  -8   8  -2   51.19   13.50
  -8   8  -2   77.28   13.03
  -8   8  -2  111.77   18.20
  -8   8   2   72.04   15.50
  -8   8   2   58.44   16.21
  -8   8   2   93.96   18.90
  -2  -8  -8  129.22   17.84
  -2  -8  -8   54.43   11.41
  -2  -8   8   58.05   14.73
  -2   8  -8   54.15   12.62
  -2   8  -8   81.69   10.00
  -2   8  -8   80.79   14.62
  -2   8   8   91.08   18.06
  -2   8   8   83.06   17.82
  -2   8   8   80.72   13.88
  -2   8   8   74.68    8.20
   2  -8  -8  123.85   21.18
   2  -8   8   72.78    9.70
   2   8  -8   91.61   11.52
   2   8  -8   75.05    8.75
   2   8   8   92.61   17.32
   2   8   8   90.26   17.91
   8  -8  -2   55.76   14.82
   8  -8   2   82.79   13.69
   8  -2  -8   86.55   22.57
   8  -2   8  106.00   14.75
   8   2  -8   50.92   17.61
   8   2  -8   69.35   23.21
   8   2   8   90.10   15.53
   8   8  -2   82.68   10.93
   8   8  -2   59.84   13.43
   8   8  -2   83.08   10.77
   8   8   2   75.90   13.48
   8   8   2   78.92   12.13
  -8  -8  -4  211.90   21.66
  -8  -8  -4  234.32   20.24
  -8  -8   4  256.07   23.44
  -8  -8   4  256.76   27.10
  -8  -4  -8  309.03   28.01
  -8  -4   8  240.18   27.84
  -8   4  -8  267.83   25.79
  -8   4   8  256.65   29.63
  -8   4   8  248.06   28.00
  -8   8  -4  228.75   23.68
  -8   8  -4  314.51   40.55
  -8   8   4  166.23   27.03
  -8   8   4  337.47   41.26
  -4  -8  -8  284.73   28.19
  -4  -8  -8  190.83   21.60
  -4  -8   8  209.49   36.06
  -4   8  -8  188.82   25.64
  -4   8  -8  221.07   20.61
  -4   8   8  207.82   43.82
  -4   8   8  260.69   26.97
  -4   8   8  269.84   22.66
   4  -8  -8  266.84   31.05
   4  -8   8  254.49   21.01
   4   8  -8  226.36   19.48
   4   8   8  268.52   34.83
   4   8   8  266.54   31.81
   8  -8  -4  270.17   29.73
   8  -8   4  297.68   24.06
   8  -4  -8  314.39   37.91
   8  -4   8  292.05   24.56
   8   4  -8  271.45   34.03
   8   8  -4  230.25   28.31
   8   8  -4  210.94   23.80
   8   8   4  227.85   27.10
  -8  -8  -6    0.68   11.41
  -8  -8   6    3.94   12.70
  -8  -6  -8    4.06   14.01
  -8  -6  -8   -0.54    6.01
  -8  -6   8   -7.04   13.26
  -8  -6   8  -25.80   12.24
  -8   6  -8   23.22   11.80
  -8   6  -8   -0.52   11.12
  -8   6   8  -27.10   17.12
  -8   6   8    3.95   12.26
  -8   8  -6   15.72   10.60
  -8   8  -6   10.38   12.17
  -8   8   6  -11.01   15.42
  -8   8   6   -5.13   13.14
  -6  -8  -8    2.98   14.74
  -6  -8   8   -9.88   12.03
  -6   8  -8    4.98    9.24
  -6   8  -8  -12.78   12.24
  -6   8   8    4.35   16.97
  -6   8   8  -12.68   14.03
   6  -8  -8   20.64   21.30
   6  -8   8   10.51   10.67
   6   8  -8   20.00    9.93
   6   8   8   19.38   14.86
   8  -8  -6   10.91   18.66
   8  -8   6   10.95   10.61
   8  -6  -8   38.87   21.82
   8  -6   8   -7.96   11.23
   8   6   8   23.53   16.23
   8   8  -6    2.11   14.03
   8   8   6  -11.79   13.05
  -8  -8  -8   69.07   18.81
  -8  -8   8   39.20   17.14
  -8   8  -8   63.49   14.84
  -8   8  -8   55.70   16.89
  -8   8   8   59.73   21.05
  -8   8   8   79.87   19.93
   8  -8  -8   64.37   28.76
   8  -8   8   81.82   15.70
   8   8  -8   66.35   17.42
   8   8   8   65.04   20.30
  -9  -1  -1   29.12    7.51
  -9  -1  -1   16.99    7.61
  -9  -1   1   15.44    7.29
  -9  -1   1   14.72    6.49
  -9   1  -1   21.15    8.48
  -9   1  -1   14.70    7.46
  -9   1  -1    0.94    8.10
  -9   1   1   41.01    8.14
  -9   1   1   44.57    9.83
  -1  -9  -1   20.07    4.22
  -1  -9  -1   14.44    3.87
  -1  -1  -9   19.48    8.62
  -1  -1  -9   11.48    8.28
  -1  -1  -9   19.37    6.30
  -1  -1  -9   23.98    6.14
  -1  -1   9   21.43    6.60
  -1  -1   9   18.26    8.31
  -1   1  -9   20.06    8.79
  -1   1  -9   19.73    9.24
  -1   1  -9   24.76    7.36
  -1   1   9   22.61    8.25
  -1   1   9   19.13    7.39
  -1   9  -1   19.63    6.42
  -1   9  -1    3.99   14.21
  -1   9   1   11.67    4.79
  -1   9   1   10.40    4.96
  -1   9   1   14.50    7.05
  -1   9   1    9.62   12.62
   1  -9  -1   18.25    4.82
   1  -9  -1   16.85    5.99
   1  -9  -1   19.46    6.21
   1  -9   1   19.93    2.83
   1  -9   1   21.09    3.85
   1  -1  -9   35.62   10.99
   1  -1  -9   28.85   11.52
   1  -1  -9    3.73    6.62
   1  -1   9   19.78    6.28
   1   1  -9    1.66    8.54
   1   1  -9   36.17   10.65
   1   1  -9   20.61    8.12
   1   1   9   28.49    7.72
   1   9  -1   23.69    6.18
   1   9  -1   34.64   12.38
   1   9   1   14.30    2.84
   1   9   1   17.39    4.31
   1   9   1   16.10    5.72
   1   9   1   18.14   10.29
   9  -1  -1    4.50    8.23
   9  -1  -1   37.40    8.69
   9  -1  -1   30.13    8.65
   9  -1   1   17.07    7.84
   9  -1   1   27.29    8.32
   9  -1   1   30.24    7.58
   9   1  -1   17.18    8.02
   9   1  -1   11.45    6.99
   9   1  -1    8.16    6.90
   9   1   1   20.42    7.92
   9   1   1   16.98    7.38
   9   1   1   16.68    5.73
  -9  -1  -3   30.99    7.96
  -9  -1  -3   20.88    8.92
   9   3   1   17.80    4.95
  -9   3  -1   17.66   10.11
  -9  -3   1   10.34    6.81
  -9  -3   1   12.20    5.69
  -9   1   3   14.42    9.08
  -9   1   3   18.85    7.99
  -3  -9  -1   17.93    4.24
  -3  -9  -1   18.36    3.84
  -3  -9  -1   15.18    6.10
  -3  -1   9   22.15    7.47
  -3  -1   9   20.96    8.23
  -3   1  -9   42.06    9.09
  -3   1  -9   21.77    8.16
  -3   1  -9   14.40    8.11
   1   9   3   15.10    5.78
   1   9   3   19.23    6.14
  -3   9   1   21.77    6.80
  -3   9   1   14.17    6.75
  -3   9   1   27.56    9.58
  -3   9   1    7.59   14.27
  -1  -3  -9   33.66   10.76
  -1  -3  -9   11.13    6.49
   1  -9  -3   17.74    6.22
   3   1   9   15.77    7.78
   1  -9  -3   10.98    7.17
   1  -9  -3   16.02    7.81
  -1   3   9   21.02    9.63
   1   9   3   18.41    7.85
   1   9   3   19.40    7.80
   3  -1  -9   13.61   12.61
   1  -3   9   18.96    6.31
   1   3  -9   -1.68   10.16
   1   3  -9    8.93    8.20
   1   3  -9   13.49   10.01
   3  -1  -9   30.15   13.75
   9   1  -3   11.32    7.73
  -9  -3   1   19.81    9.15
  -9   3  -1    6.51    8.83
  -9   3  -1   17.93    7.15
   3  -9   1   21.99    5.25
   3   9  -1   25.39    4.90
   3   9  -1   27.82   11.03
   9   1  -3    0.98    8.92
  -1   9  -3   21.13    7.09
   9  -3  -1   32.99   10.08
   9   3   1   14.98    8.09
   9   3   1   12.25    7.06
   9  -1   3   18.22    7.35
   9  -1   3    7.67    5.65
   9   1  -3   26.15   11.61
   1  -3  -9    5.38   11.72
   9   1   3   10.77    7.09
   3   9   1   30.88    9.28
  -9   1  -3    7.50    8.67
   3   9   1   15.28    4.99
  -1   9   3   15.88    6.80
  -1   9   3   22.80    8.48
  -1   9   3   17.97    7.25
  -1   9   3   11.00   11.90
  -1   3  -9   17.01    9.27
  -1   3  -9   15.44    7.98
  -1   3  -9    6.56    8.80
  -1  -3   9   16.08    6.16
   1   9  -3   19.28    6.24
   1  -3  -9   20.32    7.26
   1   3   9   12.62    8.38
   1   3   9   13.14   10.90
   3  -1   9   19.44    7.18
   3   1  -9   17.34   11.04
   3   1  -9   19.23   12.10
  -1  -3   9   18.02    8.96
   9  -1  -3   11.12   11.33
   3   9   1   12.18    4.92
   9  -3   1   21.09    8.89
   9   3  -1   19.45    7.97
   9   3  -1   19.22    8.89
   9   3  -1   13.28    7.29
   9   1   3   35.75    9.01
  -9  -1   3   22.14    8.14
  -9  -1   3   19.72    7.34
   3  -9  -1   27.43    6.28
   3  -9  -1   26.44    7.76
   3  -9  -1    1.30    6.76
  -9   1  -3   28.36    7.56
  -9   3   1   19.56    8.42
  -9   3   1   10.68    9.19
  -9   3   1   11.93    8.54
  -3  -1  -9   16.26   10.05
  -3  -1  -9   32.14   10.03
  -3  -1  -9   15.44    6.46
   9  -1  -3   10.58    9.04
  -3  -9   1   15.55    7.53
  -3   9  -1   10.61    4.69
  -3   9  -1   21.41    5.65
  -3   9  -1   26.78    8.54
  -3   9  -1    8.32   16.11
  -3   1   9   22.43    8.86
  -3   1   9   19.32    8.31
  -1  -9  -3   12.39    6.63
  -1  -9  -3   20.69    6.43
  -1  -9  -3   27.24    5.55
  -9  -3  -1   15.97    5.60
  -9  -3  -1   13.89    6.52
   3  -9   3  416.76   27.56
   3  -3  -9  442.60   38.41
   3  -9  -3  423.87   31.25
   3  -9  -3  446.82   31.96
  -3   9   3  428.83   32.45
  -3   9   3  388.58   32.74
  -3   9   3  490.64   31.14
  -9  -3  -3  440.83   29.12
  -9  -3   3  399.82   30.95
  -9  -3   3  459.88   29.80
  -9  -3   3  421.47   32.75
  -9   3  -3  393.46   31.77
  -9   3  -3  405.19   30.47
  -3   3   9  386.94   32.33
  -3   3   9  438.68   30.05
  -9   3  -3  430.88   33.60
  -9   3   3  449.54   33.10
  -9   3   3  453.17   33.24
  -3  -9  -3  436.96   28.65
  -3  -9  -3  431.71   28.07
  -3  -9   3  436.98   32.33
  -3  -3  -9  408.30   33.49
  -3  -3  -9  407.11   29.35
  -3  -3  -9  426.13   26.29
  -3  -3   9  524.49   30.62
  -3  -3   9  455.49   33.06
  -3   3  -9  445.15   31.00
  -3   3  -9  453.18   31.31
  -3   3  -9  396.29   32.44
   9  -3   3  436.69   30.44
   9   3  -3  413.76   30.18
   9   3  -3  445.15   34.40
   9   3  -3  346.53   32.10
  -3   9  -3  401.42   26.78
  -3   9  -3  431.75   27.21
  -3   9  -3  414.62   31.07
   9   3   3  386.19   31.62
   9   3   3  439.74   30.89
   3   9   3  413.22   29.19
   3   9   3  397.23   25.72
   9  -3  -3  445.39   33.90
   3   9  -3  432.73   28.67
   3  -3   9  433.06   29.12
  -9  -3  -3  435.36   30.28
   3   3  -9  410.81   36.15
   3   3   9  451.46   31.16
   3   9   3  446.10   27.87
  -9  -5   1   33.79    7.96
   5  -1  -9    4.40   16.80
  -9   5  -1   17.96   11.82
  -9   5  -1   19.37    9.24
   1   5  -9   17.17   12.28
   1   5  -9   30.97    8.58
   9   1  -5   27.93   11.66
  -9  -1  -5   28.00    8.54
  -9  -1  -5   42.21   10.19
   1  -5   9   17.27    7.01
  -1   5   9   38.29   12.45
  -1   5   9   25.95   17.43
  -5   9   1   17.16    8.27
  -9  -5   1   26.62    9.80
   9   1  -5   28.98   16.46
  -9   1   5   75.40   14.04
  -9   1   5   32.39    9.19
   5  -9   1   13.83    7.84
   5   1   9   27.93    9.14
   9  -5  -1   24.38   10.29
  -1  -5  -9    6.91   13.25
  -1  -5  -9   21.36    8.16
  -5   9   1   11.67   11.34
   9   5   1   34.17    9.23
   9   5   1   21.44    8.91
   9   5   1   27.27    4.30
   1   9   5   15.10    6.38
  -5   1  -9   13.28    9.33
  -5   1  -9   20.89   10.03
   5   9  -1   28.15    3.71
   5   9  -1   28.17    5.14
   5   9  -1   22.65    5.16
   5   9  -1   17.06   13.38
  -5   9   1   25.63    9.16
  -1  -9   5   -0.39    8.41
  -1   9  -5   14.25    4.65
  -1   9  -5   18.07    3.23
  -1   9  -5   43.70    9.11
  -5  -1   9   11.43   10.49
  -5  -1   9   18.41    9.25
   1  -9  -5   19.97   11.38
   1  -9  -5   24.71    7.91
  -1   5   9   39.96    6.66
  -5  -9  -1   39.38    6.64
  -5  -9  -1   29.69    6.13
  -5  -9  -1   23.22    7.72
  -9   5  -1   23.35   10.80
   1   9   5   16.58   10.21
   1   9   5   18.34    8.68
   9  -1   5   24.42    8.93
  -1   5  -9   31.44    8.51
  -9  -1   5   16.96    8.57
  -9  -5  -1   21.15    8.13
   5   1  -9  -11.12   13.03
   1  -9   5   17.49    5.84
   1   9  -5   32.06    8.45
  -5  -9   1   31.93    4.43
  -5  -9   1   33.53    5.34
  -5  -9   1   37.20    9.88
  -5   9  -1   17.82    7.55
  -5   9  -1   16.97    7.66
  -5   9  -1    0.73    9.85
  -1  -9  -5   29.18    6.97
   9   5  -1   27.78    8.46
   9   5  -1   29.74    9.67
   9   5  -1   12.91    7.15
  -1  -5   9   18.85    9.69
  -1   5  -9   15.47   10.38
   5  -9  -1   41.04   10.27
   5   1  -9   12.83   14.76
  -5   1   9   13.20   10.47
  -5   1   9   28.29   10.18
  -1  -9  -5   27.79   10.40
  -9   5   1   17.40    9.70
  -9   5   1   26.58   11.68
  -9   5   1   34.80   12.64
  -5  -1  -9   18.99   10.53
  -5  -1  -9   17.11    7.87
  -9  -5  -1   23.35    8.20
   1   5   9   20.31   11.51
   1   5   9   15.60   14.50
  -1   9   5   29.54    9.83
  -1   9   5    6.81   11.15
  -1   9   5   30.95    8.19
  -1   9   5   12.93    9.44
  -9   1  -5   17.20    8.34
  -9   1  -5   31.58   10.25
   5  -1   9   36.15    8.63
   1  -9   5   27.07    4.48
   9  -5   1   29.32    9.04
   5   9   1   28.97    5.62
   9  -1  -5   28.31   14.43
  -9  -1   5   26.76   10.86
  -9  -1   5   43.16   10.84
   5   9   1   23.99    5.99
   1  -5  -9   15.93   10.60
   1  -5  -9   74.53   15.75
  -9  -3  -5    8.11    9.59
  -5   3  -9   -9.94    9.51
  -5   3  -9   -7.58    8.75
  -9  -3  -5    4.60    7.29
   9  -3   5   -2.95    8.25
   9   3  -5   -0.25    9.78
  -5  -3   9   -7.30    8.53
  -9  -5   3  -14.96    8.84
  -9  -5   3    5.37    9.23
  -9   5  -3   -6.47   10.27
  -9   5  -3    6.62    8.40
  -9   5  -3   -2.97   10.07
  -3  -9   5   -7.50    9.17
  -3   9  -5   -3.94    7.65
  -3   5   9    4.41   10.81
  -3   5   9   -4.72    6.73
   5   3   9  -17.10    8.56
   9  -5  -3   14.01   11.68
   3  -5   9    6.79    6.25
   3   5  -9  -17.22   13.70
   3   5  -9   21.32    9.30
   9   5   3   -2.83    9.48
   9   5   3  -11.73    7.77
   3  -9  -5    9.52   11.14
   5  -9   3   -1.11    6.87
  -5   9   3   -4.15   11.63
  -5   9   3   14.55   10.73
   5   9  -3   -0.85    6.03
  -3  -5  -9   -1.19   11.07
  -3  -5  -9    9.20    6.89
   5  -3  -9    3.53   16.12
  -5  -3   9   -8.45   10.09
  -5  -9  -3   -2.44    5.14
  -5   9   3    2.89    8.72
   3   9   5   -4.71    7.19
   3   9   5    4.05    9.64
  -3   9  -5    3.24    4.83
  -9   3   5    9.38   12.07
   9   3  -5    1.63   14.13
  -3   9  -5    3.32    5.80
  -5  -9  -3  -13.97    5.68
   3  -9   5    9.36    8.01
  -3  -5   9    0.33    9.08
   5  -3   9   -2.61    7.51
   9  -3  -5   33.55   15.99
   3  -5  -9   31.88   16.89
  -3   5  -9    3.30    9.31
  -3   5  -9    3.96    7.33
   9  -5   3    6.43    8.58
   9   5  -3    7.39    7.89
  -9  -5  -3    9.98    7.45
   3   5   9  -21.00   15.56
  -9   3  -5    2.16    8.97
  -9   3  -5    4.79    8.95
  -5  -3  -9   -9.89    9.88
  -5  -3  -9    0.50    6.77
  -5  -3  -9    3.92    6.84
  -3   9   5   -8.97    8.65
  -3   9   5  -16.38   11.91
  -3   9   5   16.57    9.21
  -5   9  -3   -4.73    6.44
  -5   9  -3    1.56    6.28
   5   9   3    3.14    5.91
   5   9   3   -5.80    7.05
  -5   9  -3   -7.80    8.35
  -9  -5  -3   -7.11    7.55
   9   5  -3   -1.65   11.80
   9   5  -3    3.75    9.15
   5  -9  -3   -5.01   10.35
   5   3  -9    7.67   14.99
   5   3  -9   34.86   15.12
   3   5   9    8.61   10.48
   9   3   5   -2.01   13.86
  -5   3   9    5.03   11.08
  -5   3   9   12.13    9.01
  -3  -9  -5    4.09    8.60
  -5  -9   3   -6.73    8.76
  -9   5   3    2.10   10.85
  -9   5   3    3.96    9.26
  -9  -3   5   19.82   10.18
  -9  -3   5    2.59    9.96
   5   9   5   14.40    8.81
   5   9   5   -5.82   11.20
  -9  -5  -5    2.83    9.08
   9   5   5    5.62   12.93
   5   5  -9    3.36   12.98
  -9  -5  -5    6.81    7.80
   9  -5   5  -10.19    7.76
   9   5  -5   11.94    9.38
   9   5  -5   19.29   16.90
   9  -5  -5   -8.29   17.65
  -9  -5   5    1.84   11.41
  -9  -5   5   -5.91   10.15
  -9   5  -5   20.54   12.96
  -9   5  -5   11.70    9.32
  -9   5  -5    0.67   10.33
  -9   5   5  -16.06   12.53
  -9   5   5   -8.34    9.82
  -5  -9  -5   -5.71    8.88
  -5  -9   5    4.34    4.62
  -5  -9   5    0.49   11.36
  -5  -5  -9   21.60   11.32
  -5  -5  -9   -0.64    7.03
  -5  -5   9    3.21    9.37
  -5  -5   9    2.30   12.10
  -5   5  -9    7.91   10.85
  -5   5  -9    8.23    9.51
  -5   5  -9    7.63    9.85
  -5   5   9   -5.78   13.22
  -5   5   9   -8.53    9.53
  -5   5   9    9.74    9.09
  -5   9  -5    6.30    7.70
  -5   9  -5   -8.07    6.61
  -5   9  -5  -12.57    8.97
  -5   9   5    6.86   11.33
  -5   9   5   -0.43   14.77
  -5   9   5    0.09   10.38
   5  -9  -5   18.09   12.62
   5  -9   5    0.65    7.57
   5  -5  -9   -7.40   18.68
   5  -5   9    1.98    7.59
   5   5  -9   40.42   15.33
   5   5   9  -10.91   11.36
   5   9  -5    9.95    9.60
  -1  -9   7   34.01    5.77
  -9  -1  -7   41.74   11.94
  -9  -1  -7   37.12   11.71
   9   1  -7   59.74   22.44
   1   9   7   15.74   13.03
  -7  -1   9   26.95   13.18
  -7  -1   9   33.34   13.26
  -7   1  -9   22.75   12.70
  -7   1  -9   30.20    9.80
  -7   9   1    9.51   13.52
  -7   9   1   27.39   15.74
   1  -7   9   26.54    7.49
  -7  -9  -1   31.38    9.39
  -1  -9   7   23.44    6.88
  -1  -9   7    3.50   11.66
  -1   9  -7   21.56    8.96
  -1   9  -7   34.25    5.66
  -1   9  -7   36.56   11.27
   1  -9  -7   33.29   14.09
  -9  -7   1   15.38    9.25
  -9  -7   1   25.15   10.76
  -9   7  -1   48.08   14.13
  -9   7  -1    5.38   10.99
  -9   7  -1   28.45   14.23
  -1  -7  -9   12.63   16.28
  -1  -7  -9   33.50   11.25
   7   1   9   40.53   10.47
   9   7   1   21.80   10.60
   9  -7  -1   46.39   14.15
  -7  -9  -1   11.56    7.13
  -1   7   9   25.51   15.45
  -1   7   9   11.91   18.19
   9   7   1   29.87   10.09
   9  -1   7    5.03   10.04
   1   7  -9    3.45   14.00
   1   7  -9   43.88    8.59
   1  -9  -7    8.80   11.20
  -7   9   1   29.53   12.26
  -9   1   7   26.94   12.85
   7  -9   1   18.39   11.32
   7  -1  -9    4.42   23.68
   7   9  -1   20.37    6.39
   7   9  -1   28.44    9.40
   7   9  -1   28.35    4.74
   7   9  -1   28.04    6.62
  -9   1   7   28.34   14.40
   1   9   7   21.28   14.81
  -9   1   7   31.90   11.54
  -9  -1   7   18.43   13.55
   7  -9  -1   28.65   11.45
  -9  -7  -1   13.64    9.13
  -1   7  -9   29.98   13.49
  -1  -9  -7   35.49   13.58
  -7  -1  -9    8.51   10.34
  -9  -1   7   32.10   13.68
  -1   7  -9   24.19    7.50
  -9  -7  -1    5.88    8.64
  -7   1   9   27.17   12.86
  -7   1   9   39.08   13.02
   9   7  -1   36.43   11.70
   1   7   9   22.30   15.45
   1   7   9   23.73   15.54
   1  -7  -9   21.12   17.39
   1   9  -7   30.42    4.30
  -7  -9   1   25.12    9.90
  -7   9  -1   15.06   11.19
  -7   9  -1   13.80   10.23
  -7   9  -1   27.01   14.49
   7  -1   9   43.15   10.56
   7   1  -9   32.89   32.59
   7   1  -9   44.70   23.28
  -1   9   7   25.76   14.26
  -1  -7   9   19.34    7.11
  -1  -7   9   43.18   14.49
   9  -7   1   31.98   11.63
   1  -9   7   34.61   11.81
   1   9  -7   23.68    5.25
  -7  -1  -9   32.22   11.80
  -1   9   7   24.77   14.91
  -1   9   7   29.38   10.15
  -9   1  -7   29.47   11.69
  -9   1  -7   29.58   11.44
   7   9   1   23.52    8.38
   7   9   1   19.42    7.80
   9  -1  -7    2.73   18.91
  -1  -9  -7   37.57    9.05
  -9   7   1   49.95   13.51
  -9   7   1   27.64   13.28
   9   7  -1   28.73    7.24
  -7  -1  -9   43.23   10.32
   9   1   7   10.34   10.92
  -7  -3   9   13.15   11.76
   9   3  -7  -16.05   20.08
  -7   9   3   -6.33   11.46
  -7   9   3   22.00   15.75
  -7   9   3    0.54   12.72
   9   7   3   -7.66   13.39
   9   7   3  -23.47    8.90
   9  -7  -3   26.77   13.98
  -7   3  -9   20.96   12.04
  -7   3  -9  -16.65    9.03
  -7  -3   9   11.66   11.23
  -9   3   7   20.04   13.76
  -9  -7   3  -20.27   10.09
  -9  -7   3   -2.88   10.36
  -9   7  -3   -5.42   13.03
  -9   7  -3   -1.66    9.70
  -9   7  -3   13.05   12.41
   7   9  -3    8.50    5.57
   7   9  -3    6.74    8.66
   3   9   7    2.17   11.58
   3   9   7   -9.21   15.73
  -9  -3  -7   -3.56   10.50
  -3  -7  -9  -17.11   13.83
  -3  -7  -9   18.36    9.10
  -3   9  -7   -1.19    5.81
  -3   9  -7    4.56   10.27
   9   3  -7   42.68   14.11
  -9   3   7   -1.28   10.94
  -9   3   7    7.48   13.04
   7   3   9   -1.06   11.22
  -7  -9  -3   -6.79    6.92
  -9  -3  -7    1.17    8.67
  -3   9  -7    7.35    9.86
   7  -3  -9  -28.91   20.86
  -7  -9  -3  -12.13    8.04
   7   9  -3  -11.23    7.68
  -3   7   9   -4.82   15.16
  -3   7   9    8.99   10.63
  -3  -9   7    0.86    4.70
  -3  -9   7    3.27    5.03
  -3  -9   7  -14.82   11.61
   3  -7   9    1.76    8.23
   3   7  -9    6.45    8.36
   7  -9   3    6.03   10.12
   3  -9  -7   -0.52   14.54
  -9   7   3   -7.72   13.16
  -9   7   3    7.41   15.11
   7   3  -9    7.43   16.62
   3   7   9    6.21   15.04
  -7  -9   3   -0.80    8.00
   7  -9  -3   15.19   13.97
   3  -9   7    1.29    6.30
   9  -7   3    7.69   10.80
   7   3  -9    8.88   20.56
  -7  -9   3   -1.76    9.70
  -3   7  -9    4.07    7.87
  -3   7  -9   -6.68   13.35
  -9  -7  -3    3.08    8.82
  -9  -7  -3   -1.51    8.06
  -3   9   7  -14.01    9.28
   7   9   3    7.17    8.01
   7  -3   9  -18.91    8.78
  -3   9   7   -8.01   12.22
  -3   9   7    1.39   16.07
  -7  -3  -9   -0.92   11.67
   3   7   9   17.65   17.45
   9   3   7   15.38   11.80
   3   9  -7   -1.36    5.80
   3   9  -7    1.37    3.10
  -7   9  -3   20.45    9.20
  -7   9  -3   16.44   12.10
   9   7  -3   17.68   13.43
   9  -3  -7   20.05   19.23
   3  -7  -9  -22.06   15.40
  -9  -3   7  -12.09   12.63
  -9  -3   7  -12.65   10.92
  -7   3   9  -18.92   13.48
  -7   3   9    6.46   11.56
  -7   3   9   -5.21   11.30
  -3  -9  -7    2.53   12.02
  -3  -7   9   -4.33   13.08
  -3  -7   9  -11.21    6.82
  -9   3  -7   23.64   11.73
  -9   3  -7    3.34   10.26
  -7  -3  -9    8.79    9.86
  -7  -3  -9   -1.37    7.70
  -9   7  -5    5.69   10.58
   9  -7  -5   31.96   20.32
   9  -5   7   -1.54   10.43
   7   5   9   16.51   13.84
   7   9  -5    1.88    6.46
   7   9  -5    6.70    7.63
  -9   5   7   -5.37   10.96
  -7  -9  -5   -3.32   10.02
  -9  -7   5   17.02   13.06
  -9  -7   5    1.98   11.46
  -7   9   5    1.67   13.67
  -7   9   5   30.65   31.75
  -5  -7  -9   21.76   14.60
  -7  -5   9  -11.94   11.86
   5  -9  -7   -4.95   17.24
  -5   7   9   18.37   16.00
  -5   7   9    1.89   13.60
  -5   7   9   -6.14    9.79
  -7   5  -9   -5.03   11.22
  -7   5  -9  -16.04   11.05
   5  -7   9    3.06    9.30
   5   7  -9   19.74   11.58
  -5  -9   7   31.10   13.62
  -5   9  -7    2.78    7.80
  -5   9  -7    1.14   11.52
  -9   7  -5  -11.68   12.76
   7  -9   5    7.96   11.07
  -7  -5   9   -0.17   14.17
  -9  -5  -7   -3.97   11.07
   7  -5  -9   -4.30   24.07
  -9   5   7   22.63   17.44
  -9  -7  -5    8.40   10.35
  -7  -9   5  -24.69   13.43
  -7   9  -5   -0.87    9.34
  -5   7  -9  -11.42   11.14
  -9   7   5   -7.03   14.63
  -9   7   5    6.53   13.52
  -7  -5  -9   14.80   14.82
  -7  -5  -9    9.40   10.28
  -7  -5  -9    0.84    4.57
   9   5   7   18.82   14.25
  -9  -7  -5   -1.28    7.99
   5  -7  -9   21.13   19.87
  -7   5   9  -25.35   16.90
  -7   5   9   -6.24   11.89
  -7   5   9   -0.40   12.05
  -5  -9  -7   -9.46   12.00
   5   7   9   -3.75   15.19
   7  -9  -5    2.31   16.16
  -5   9   7  -23.05   13.74
  -5   9   7   37.35   24.82
  -5   9   7   -7.78   13.17
  -5  -7   9    8.70    8.62
  -5  -7   9    2.66   12.54
   5  -9   7   -2.42    8.40
   5   9  -7   10.70    5.48
   7   9   5  -14.17   10.67
  -7   9  -5    6.90   12.05
   7  -5   9    1.26    9.76
  -9  -5   7    8.94   13.68
  -9  -5   7  -12.18   12.43
  -9   5  -7   -0.51   10.80
   9  -7   5   -2.94   10.03
   9   7  -5   13.03   17.92
   9  -5  -7   27.73   21.55
  -9  -7  -7   78.23   15.93
  -9  -7   7   47.64   16.81
  -9   7  -7   79.19   15.00
  -9   7  -7   73.71   17.51
  -9   7   7   79.20   20.64
  -9   7   7   78.85   18.42
  -7  -9  -7   92.20   17.89
  -7  -9   7   22.25   14.56
  -7  -7  -9   98.38   21.27
  -7  -7   9   33.79   16.19
  -7   7  -9   52.37   14.09
  -7   7  -9   49.20   15.90
  -7   7   9  135.80   24.66
  -7   7   9   47.43   16.11
  -7   7   9   84.59   17.10
  -7   9  -7   79.09   13.58
  -7   9  -7   85.72   18.33
  -7   9   7   75.19   19.24
  -7   9   7   62.43   19.08
   7  -9  -7   60.85   22.25
   7  -9   7   52.66   14.10
   7  -7  -9  111.88   29.41
   7   7  -9   66.30   18.79
   7   7   9  139.67   23.53
   7   9  -7   53.34   11.39
   7   9   7   75.77   18.40
   9  -7  -7  111.02   28.79
   9  -7   7   49.19   14.44
   9   7  -7   53.88   21.45
   9   7   7   87.88   19.49
  -9  -9  -1    8.54   10.61
  -9  -9  -1   14.56   11.67
  -9  -9   1   -9.07   11.56
  -9  -1  -9    6.80   14.53
  -9  -1  -9    8.73   13.17
  -9  -1   9  -14.69   15.37
  -9  -1   9   19.95   15.16
  -9   1  -9    5.13   14.84
  -9   1  -9   21.71   13.05
  -9   1   9   14.31   16.95
  -9   9  -1    1.23   14.03
  -9   9  -1  -10.00   17.16
  -9   9   1   -7.25   14.79
  -9   9   1    3.89   17.75
  -1  -9  -9   -6.46   18.35
  -1   9  -9    5.99    7.02
  -1   9   9   10.07   18.04
   1  -9  -9   13.84   19.51
   1   9  -9    7.66    6.26
   1   9   9  -17.20   16.94
   9  -9  -1    6.27   16.23
   9  -9   1   11.06   15.30
   9  -1  -9   17.40   25.85
   9  -1   9   -4.26   12.01
   9   1  -9    0.93   26.64
   9   1   9  -10.84   13.45
   9   9  -1  -12.20   12.34
   9   9   1    2.81   10.89
  -9  -9  -3  101.59   16.04
  -9  -9  -3  107.63   15.20
  -9  -9   3  107.74   19.09
  -9  -3  -9  108.30   25.65
  -9  -3  -9  167.85   20.40
  -9  -3   9  115.91   21.06
  -9  -3   9   64.24   18.02
  -9   3  -9  131.99   20.85
  -9   3   9  123.18   23.59
  -9   3   9   88.09   17.48
  -9   3   9  118.18   23.21
  -9   9  -3  117.56   17.55
  -9   9  -3  120.14   22.23
  -9   9   3  135.18   21.99
  -9   9   3   86.51   21.42
  -3  -9  -9  145.47   23.75
  -3  -9   9  110.57   21.28
  -3   9  -9  155.76   16.35
  -3   9  -9  121.37   20.78
  -3   9   9  136.23   23.18
  -3   9   9   95.88   18.01
   3  -9  -9  111.64   26.62
   3   9  -9   94.07   11.07
   3   9   9   75.11   21.64
   9  -9  -3  112.58   24.03
   9  -9   3  120.59   18.32
   9  -3  -9  118.76   34.46
   9  -3   9   95.76   16.37
   9   3  -9  144.82   32.73
   9   3   9  112.63   20.84
   9   9  -3   87.77   18.80
   9   9   3  127.28   19.87
  -9  -9  -5   32.31   16.07
  -9  -9  -5   24.73   10.46
  -9  -9   5   39.96   17.76
  -9  -5  -9   25.04   19.78
  -9  -5   9   41.15   18.03
  -9  -5   9   28.73   18.12
  -9   5  -9   10.73   15.68
  -9   5  -9   69.13   16.60
  -9   5   9   65.66   20.99
  -9   5   9   17.25   15.04
  -9   5   9    5.64   18.95
  -9   9  -5   48.07   14.38
  -9   9  -5   23.73   17.40
  -9   9   5   63.91   20.49
  -9   9   5   23.18   17.50
  -5  -9  -9   28.40   18.96
  -5  -9   9   52.87   17.77
  -5   9  -9   36.75   11.10
  -5   9  -9   29.33   16.60
  -5   9   9   44.82   20.46
  -5   9   9   54.10   17.95
  -5   9   9   37.97   14.90
   5  -9  -9   24.64   24.17
   5   9  -9   32.59    9.15
   5   9   9   22.88   19.91
   9  -9  -5   27.15   22.80
   9  -9   5   37.29   15.60
   9  -5  -9   78.08   29.04
   9   5  -9   31.80   26.95
   9   5   9   46.05   17.89
   9   9  -5   33.06   15.60
   9   9   5   53.36   16.27
  -9  -9   7  -49.88   17.56
  -9  -7  -9    2.25   21.51
  -9  -7   9  -14.98   17.21
  -9   7  -9    8.82   16.26
  -9   7  -9  -25.36   16.27
  -9   7   9   15.93   22.00
  -9   7   9   -9.63   17.49
  -9   7   9   43.00   23.97
  -9   9  -7   12.32   14.65
  -9   9  -7   -7.41   19.65
  -9   9   7    6.06   24.19
  -9   9   7   17.32   20.30
  -7  -9  -9  -17.65   19.53
  -7  -9   9   -0.32   19.29
  -7   9  -9    0.06   12.75
  -7   9  -9  -24.23   17.28
  -7   9   9   33.14   23.30
  -7   9   9    7.61   18.10
  -7   9   9  -16.31   17.37
   7   9   9  -10.54   21.94
   9  -9  -7  -28.35   29.12
   9  -7  -9  -44.79   32.03
   9  -7   9   14.65   16.03
   9   7  -9   10.24   22.80
   9   7   9   11.09   23.95
   9   9  -7   14.57   16.20
   9   9   7   15.81   19.18
 -10   0   0    4.56    6.88
 -10   0   0    2.96    8.38
   0   0 -10   14.66   11.18
   0   0 -10   -4.13    9.35
   0   0 -10    5.71    7.74
   0   0  10  -10.00    7.39
   0   0  10   11.48    8.80
   0  10   0    3.56    6.81
   0  10   0   -1.70   15.06
  10   0   0    3.06    8.76
  10   0   0   -9.70    7.18
 -10   0  -2  119.68   15.33
 -10   0  -2  122.69   16.26
 -10   0   2  109.42   14.50
 -10   0   2  106.40   14.06
  -2  10   0   81.20    8.91
  -2  10   0   77.43   10.35
  -2  10   0  103.52   14.01
  -2  10   0   37.60   19.60
   0  -2 -10  112.50   17.65
   0  -2  10  110.08   13.65
   0  -2  10   90.90   14.40
   0   2 -10  104.82   15.62
   0   2 -10   79.00   13.81
   0   2 -10   73.18   12.97
   0   2  10   87.36   14.46
   0   2  10   92.95   13.26
   2 -10   0   89.32    9.94
   2 -10   0  100.89   12.17
   2  10   0  107.02   12.30
   2  10   0  100.63   16.70
  10   0  -2   74.92   22.28
  10   0  -2   90.05   15.55
  10   0   2  131.23   15.71
  10   0   2   98.39   13.25
  -2   0  10  119.14   15.53
   0 -10  -2   97.85   11.61
   0 -10  -2   94.98   10.56
   0  10  -2   99.17   12.28
   0  10   2   74.94   10.27
   0  10   2   90.22   10.60
   0  10   2   94.51   12.32
   0  10   2   39.32   15.05
   2   0 -10   96.40   17.77
   2   0 -10   98.90   17.56
   2   0  10  118.81   14.62
  10  -2   0   81.09   13.74
  10   2   0  124.18   16.61
  10   2   0   97.77   14.14
  10   2   0   97.69   13.67
  -2   0  10  117.85   15.17
  -2   0 -10  131.02   17.22
  -2   0 -10   84.89   11.86
 -10   2   0   86.73   15.21
 -10   2   0   85.74   12.68
 -10  -2   0   95.13   13.20
 -10  -2   0  104.18   12.33
  -2  10   2  185.69   22.39
  -2  10   2  205.19   26.42
  -2  10   2  184.91   18.18
  -2  10   2  186.01   18.94
  -2  -2 -10  184.66   22.13
  -2  -2 -10  226.05   16.59
  -2  -2  10  215.30   20.08
  -2  -2  10  198.84   22.58
  -2   2 -10  181.40   22.10
  -2   2 -10  203.10   21.99
  -2   2 -10  193.57   20.85
  -2   2  10  209.62   21.52
  -2   2  10  229.07   19.93
  -2  10  -2  244.74   21.55
 -10   2   2  214.74   20.84
 -10   2   2  229.46   23.40
  -2 -10  -2  234.68   16.95
  -2 -10  -2  177.42   15.30
  10   2   2  214.48   20.91
 -10  -2  -2  203.70   18.74
 -10  -2  -2  199.46   19.35
 -10  -2   2  213.25   21.28
 -10  -2   2  212.53   19.57
 -10   2  -2  184.54   20.27
 -10   2  -2  169.13   25.04
  10   2  -2  226.57   24.01
  10   2  -2  163.66   22.49
  10   2   2  182.19   20.13
   2  10   2  245.14   21.60
  10  -2  -2  239.70   23.43
  10  -2   2  228.28   21.81
  10   2  -2  208.34   19.65
   2  10   2  222.54   17.83
   2  10  -2  222.37   17.76
   2 -10  -2  238.43   18.26
   2 -10  -2  180.67   19.05
   2 -10  -2  195.65   19.38
   2 -10   2  216.51   14.18
   2 -10   2  211.39   15.09
   2  -2 -10  243.20   27.56
   2  -2  10  223.13   19.24
  -2 -10   2  215.43   20.85
  10   2   2  227.59   16.91
   2   2 -10  173.00   22.59
   2   2 -10  217.00   25.05
   2   2  10  201.07   19.53
   2  10   2  223.69   17.11
   2  10   2  202.85   14.60
  -4   0  10   -1.94    9.11
  -4   0 -10    0.02    8.40
  -4   0 -10  -15.84    9.18
 -10  -4   0    7.56    8.18
 -10  -4   0    9.91    5.81
 -10  -4   0   -0.47    8.78
 -10   4   0   18.90    9.70
 -10   4   0   -3.18   11.20
  -4  10   0  -13.22   10.90
  -4   0  10    6.87    9.93
 -10   0  -4    3.13    7.64
 -10   0  -4  -13.11   11.77
 -10   0   4    9.46   11.07
 -10   0   4   -1.80    7.87
  -4 -10   0    4.18    7.46
  -4  10   0    4.54    6.93
  -4  10   0    6.44    7.00
   0  -4  10   -4.99    6.31
   0  -4  10   10.21   10.07
   0   4 -10    0.50   11.92
   0   4 -10  -12.28    8.57
   0   4  10   -8.62   10.64
   4 -10   0   -6.30    7.86
   0  10   4    2.60   10.32
   4   0 -10   25.21   17.29
   4   0  10    3.27    7.74
  10  -4   0   12.49    9.57
  10   4   0    9.24    9.17
  10   4   0   -1.89    9.48
  10   4   0    1.21    5.59
   0  -4 -10  -12.26   13.16
   4  10   0   10.18    5.15
   4  10   0   15.03   13.78
  10   0  -4    2.33   13.37
  10   0   4    8.58    9.45
   0 -10  -4   -2.74    8.73
   0 -10  -4    1.93    6.78
   0  10   4   -4.14    6.23
   0  10  -4   -0.06    7.09
   0  10   4    1.81    7.93
   0  10   4   -3.12    9.79
  -4   2 -10   -4.92    8.99
  -4 -10  -2   -1.23    6.13
 -10  -4   2   -9.84    8.43
 -10   4  -2   25.85   12.75
  -4  10   2    4.09    8.13
  -4  10   2   13.68   10.03
  -2 -10   4   -1.12    9.89
  -2  10  -4   10.67    8.58
  10   2  -4    8.97   13.32
   2 -10  -4    8.08   10.39
   2 -10  -4    5.85    8.68
  -2   4  10   11.09    8.34
  10  -4  -2  -20.71   11.95
   2   4 -10   10.21   15.28
   2   4 -10    4.72   11.43
 -10  -2  -4    9.21    7.61
 -10  -2  -4    6.66   10.60
  -4 -10  -2    1.71    6.37
  -4 -10  -2    6.23    5.21
   4  10  -2  -10.06    5.22
  10  -2   4    1.25    9.48
   4 -10   2    2.24    8.64
  10   2  -4   -7.77   10.91
  -4  -2  10    5.37    9.65
  -4  -2  10   -0.99   10.10
  -4   2 -10    3.09   10.70
   2  -4  10    6.50    6.42
   2  10   4   -0.60    7.07
   2  10   4    4.43    9.46
   2  10   4    1.94    8.97
   4  -2 -10   -2.70   16.80
  10   4   2   -6.73    9.37
 -10   2   4    5.33    9.14
  -2   4  10  -14.92   11.13
  10   4   2   25.07   10.28
 -10  -4   2   -1.28    8.63
  -2  -4 -10   -5.19   11.82
  -2  -4 -10   -4.57    8.41
 -10   4  -2   10.99    9.54
   4   2  10   -5.57    9.22
 -10   2   4    6.84   11.30
  -4  10   2    1.65   11.63
  -4  10   2  -14.86   21.31
 -10   4   2    3.98   11.07
   4  -2  10   -4.29    7.47
   4 -10  -2    1.90    8.97
   2 -10   4    6.22    5.16
   4   2 -10   22.55   16.69
 -10   2  -4   -1.38   11.15
  10  -2  -4    0.83   14.90
 -10   4   2    2.05   11.05
  -4  -2 -10   16.57    8.40
   2  10  -4    1.79    6.92
 -10  -2   4   -9.26    7.19
  -2  10   4    6.33    9.08
  -2  10   4    8.79   10.84
  -2  10   4   23.63    9.35
  -2  10   4   -1.58   14.80
  -2  -4  10   -1.79    7.47
  -2  -4  10   16.13   11.39
   2   4  10    9.42   11.73
 -10  -4  -2    3.75    8.28
 -10  -4  -2    0.44    8.07
   2 -10   4    3.74    4.97
   2  -4 -10  -14.56   14.67
  -4   2  10   30.17   10.09
 -10  -2   4   19.06   10.88
 -10   2  -4    3.44    8.20
   4  10   2   14.83    6.70
  -4 -10   2   13.41    9.35
  -4  10  -2    9.15    5.68
  -4  10  -2    2.33    6.36
  -4  10  -2   21.58   10.54
  -2 -10  -4    4.20    7.89
  -4  -2 -10    0.61    6.04
  -4  -2 -10   15.88   12.01
  -4   2  10    9.27   10.63
  10   2   4    8.52    9.66
  10   4  -2    9.98    9.42
  10   4  -2   -5.35   11.59
  10   4  -2   -0.40    9.03
   4   2 -10    0.40   15.93
 -10  -2   4    0.80   10.48
  10  -4   2   22.29    9.87
  -2   4 -10    2.09    9.15
  -2   4 -10   -3.77   10.91
 -10   4   4   45.04   13.69
 -10   4   4   42.18   14.13
 -10   4  -4   59.97   13.24
 -10   4  -4   37.45   14.76
  -4  -4  10   38.76    9.94
  -4  -4  10   58.82   14.91
  -4   4 -10   51.02   12.78
  -4   4 -10   28.34   11.48
  -4   4  10   48.97   16.18
  -4   4  10   61.79   11.94
  -4  10  -4   39.06    7.90
  -4  10  -4   48.88    8.09
  -4  10  -4   59.06   13.32
  -4  10   4   36.96   11.66
  -4  10   4   50.37   15.24
  -4  10   4   80.35   14.83
  10  -4   4   45.98   11.51
   4  10   4   54.02    9.57
 -10  -4  -4   59.74   11.01
 -10  -4  -4   38.93    7.42
 -10  -4   4   63.88   13.49
   4  -4  10   43.31    9.43
   4   4 -10   27.88   19.03
   4   4 -10   40.89   15.57
   4   4  10   35.65   14.36
   4  -4 -10   60.96   22.49
  10   4  -4   61.81   12.06
  10   4  -4   62.40   18.36
  10   4   4   18.51   14.19
  10   4   4   50.71   13.07
   4  10   4   57.73   11.54
 -10  -4   4   55.62   14.22
   4 -10  -4   47.74   13.78
  10  -4  -4   52.95   16.85
  -4  -4 -10   35.24   14.46
  -4  -4 -10   46.40   10.44
  -4 -10  -4   56.10    9.98
  -4 -10   4   52.58   14.08
 -10  -6   0   26.69   11.13
   6  10   0   11.59    5.42
  10   0   6   11.57   11.40
 -10  -6   0   26.18   10.18
   0  10   6   19.20   12.31
   6  10   0   21.34    7.27
  10   0  -6    5.45   21.45
   0  10  -6   34.81   11.13
  -6   0  10   28.77   13.23
  -6   0  10   18.88   11.81
   0 -10  -6   15.93   13.39
   0 -10  -6   17.95    8.69
   0  10   6   24.77   15.21
   0  10   6   21.44    8.68
   6   0 -10   11.51   23.25
   6   0  10   20.98    9.58
  10  -6   0   32.07   12.40
  10   6   0   34.75   11.32
  10   6   0   22.38   11.68
  10   6   0   18.21    6.81
   0   6 -10   19.63   16.43
   0   6 -10   33.17   10.04
   0   6  10   19.65   15.78
   6 -10   0   24.58   11.96
 -10   6   0   13.94   13.61
  -6   0 -10   34.60   14.35
  -6   0 -10   43.26   12.47
 -10   0  -6   18.99   10.91
 -10   0  -6   29.15   13.04
  -6 -10   0   18.04    6.93
  -6 -10   0   11.46    6.23
  -6 -10   0   23.88   10.59
  -6  10   0   24.21   12.95
  -6  10   0    5.83   10.48
  -6  10   0   17.38   15.06
   0  -6 -10   23.11   16.71
   0  -6  10   26.94    8.46
 -10   0   6   29.69   13.29
 -10   0   6   12.06   10.03
 -10   0   6    1.80   12.39
 -10   6   0   10.25   12.50
 -10  -6   2   32.16   12.18
 -10   2   6   47.44   15.47
 -10   2   6   23.92   11.44
  -6 -10  -2    0.24    9.94
  -6  -2  10   34.20   14.81
  10   6   2   15.10   12.86
  10   6   2   65.50   13.16
  -2  -6 -10   40.73   11.48
   2  10   6   40.26   12.91
   6   2  10   42.55   11.87
  -2 -10   6   43.40   13.61
  -2  10  -6   36.88    8.03
  -2  10  -6   37.87    5.79
  -2   6  10   46.33    8.94
  -6   2 -10   48.34   18.38
  -6   2 -10   31.17   11.32
   2  -6  10   29.63    8.89
   2 -10  -6   44.54   14.05
   2   6 -10   41.89   11.48
  10  -6  -2   46.86   16.38
  10   2  -6   38.57   29.06
  10  -2   6   37.53   13.78
 -10  -2  -6   43.28   10.96
 -10  -2  -6   40.39   13.33
  -6 -10  -2   39.36    9.87
 -10  -6   2   27.06   11.14
   6 -10   2   38.55   11.85
   6  10  -2   32.03    6.72
 -10   6  -2   29.04   17.44
 -10   6  -2   32.61   14.50
   6  -2 -10   18.07   22.35
  -2   6  10   12.07   17.25
  -2  -6 -10   62.26   18.37
  10   2  -6   42.19   17.35
  -6  -2  10   38.85   13.43
  -6  10   2   28.76   11.92
  -6  10   2   50.92   15.79
  -2  10  -6   48.84   12.91
  -6 -10   2   25.68   11.56
 -10   2  -6   36.56   13.66
 -10  -6  -2   45.48   11.55
   2  -6 -10   32.51   21.12
   6  10   2   39.24    7.79
  10  -2  -6   43.81   20.63
   6  10   2   18.75    8.58
 -10  -6  -2   63.63   11.44
  -6   2  10   54.00   16.49
  -6   2  10   54.83   14.64
  -2  -6  10   44.05   14.04
 -10  -2   6   53.57   16.20
  10  -6   2   27.63   12.74
   2   6  10   28.16   23.55
  -2  10   6   51.86   13.62
  -2  10   6   42.03   11.78
  10   6  -2   17.53   14.05
   2 -10   6   43.21   10.10
   2 -10   6   34.31    7.10
 -10   2  -6   27.04   13.28
 -10  -2   6   28.34   14.43
   6 -10  -2   39.45   13.38
  -2 -10  -6   38.71    7.69
 -10   6   2   26.93   17.85
  -6  -2 -10   44.44   13.68
  -6  -2 -10   26.86    9.06
  -2   6 -10   47.96   10.54
  10   6  -2   12.13   10.81
 -10   6   2   58.31   26.25
   6  -2  10   22.60    9.70
   6   2 -10   26.92   20.84
  -6  10  -2   48.35   10.53
  -6  10  -2   13.24   13.47
   6   2 -10   37.64   23.83
  10  -4   6  128.61   17.05
  -6  -4  10  103.97   16.22
  -4   6  10  123.36   15.02
   4  10   6  107.07   15.92
   4   6 -10  140.34   19.25
  -4   6  10  119.57   22.07
 -10   6  -4  135.18   17.99
 -10  -6   4  182.68   23.16
 -10  -6   4  103.60   22.88
  -6  10   4  102.77   18.66
  -6 -10  -4   91.40   12.31
 -10  -4  -6   59.07   20.78
   4 -10  -6  135.70   19.94
   6  -4 -10  110.59   30.38
  10   4  -6   86.85   26.25
  10   4  -6   87.98   32.46
  -4  -6 -10  144.01   22.82
  -4  -6 -10   92.15   14.15
 -10   4   6  109.09   18.32
  -6 -10  -4  117.76   13.84
  -6  -4  10   84.88   34.59
  -4  10  -6  125.67   18.50
  10   6   4   82.47   26.16
  10   6   4  131.29   18.48
   4  -6  10  112.38   14.60
  -6   4 -10  105.88   17.39
  -4  10  -6  103.67   14.39
 -10   6  -4   87.60   22.04
   6 -10   4  116.19   15.00
   6   4  10  102.51   16.93
 -10  -4  -6   81.46   15.35
  10  -6  -4  132.76   25.30
  -4 -10   6   87.48   17.93
 -10   4  -6  132.95   18.48
 -10   4  -6   93.35   17.95
 -10   6   4  111.22   20.60
  -6  -4 -10  168.16   19.02
  10   6  -4   77.40   22.51
   4   6  10   99.73   19.11
   6  -4  10  126.14   17.16
 -10  -4   6  136.39   20.79
  -6  -4 -10  132.41   21.13
   6 -10  -4   88.34   17.57
  -4  -6  10  107.37   14.72
  -4  -6  10   96.41   19.20
  -4   6 -10  165.55   23.30
 -10  -6  -4  123.85   16.09
  -6  10  -4  115.50   14.22
 -10  -4   6  107.09   18.77
  10  -6   4  131.82   17.58
  10  -4  -6   71.93   24.11
 -10  -6  -4  139.60   16.78
  -6   4  10   81.63   16.30
  -4 -10  -6  108.82   16.93
   4  -6 -10  143.83   25.53
  10   6  -4   91.03   21.63
  -4  10   6  111.50   18.81
   6  10   4  101.68   14.02
 -10   6   4   72.51   17.67
  -6  10  -4  111.72   18.19
  -6 -10   4  108.81   19.93
 -10   6  -6   47.64   16.81
   6   6 -10   60.22   18.61
 -10  -6  -6   34.48   11.89
 -10  -6   6   -8.37   15.79
 -10  -6   6   23.55   15.07
  -6  -6 -10   31.88   16.43
  -6  -6  10   10.24   11.31
  -6   6  10   47.17   19.52
  -6   6  10   27.57   15.63
   6  10   6   37.15   14.04
  10  -6  -6   47.02   25.70
  10  -6   6   27.32   13.91
   6   6  10   13.79   17.17
 -10   6  -6   21.46   14.04
 -10  -6  -6   23.39   13.15
  -6 -10   6    3.75   14.80
   6  -6 -10   84.77   27.16
  -6  -6  10   22.75   15.44
  -6   6 -10   30.45   14.20
  -6   6 -10   25.17   12.73
  -6   6  10   15.76   12.72
  -6  10  -6   23.26   10.53
  -6  10  -6   42.02   15.73
  -6  10   6   20.60   16.01
  10   6  -6  -23.84   22.22
   6  -6  10   21.18   11.99
  -6  10   6   31.31   15.73
   6 -10  -6   38.47   18.88
 -10   6   6   46.25   19.39
 -10   6   6   13.62   14.27
  -6 -10  -6   39.66   12.77
 -10   0  -8   10.92   14.03
 -10   0   8   35.13   17.70
 -10   0   8   13.71   11.23
 -10   0   8    8.49   16.27
 -10   0  -8   -1.77   12.57
   8  10   0   -9.94   10.11
  10   0  -8   -3.06   26.34
   8   0 -10   15.90   26.45
  10   0   8   -0.19   11.96
   8 -10   0    7.69   15.36
  10  -8   0   22.33   16.26
  -8 -10   0   -1.11   11.54
  -8  10   0    4.83   13.54
  -8  10   0   -5.97   17.97
   0  -8 -10    8.23   19.61
   0  -8  10   11.02    9.93
   0   8 -10    4.20    8.04
   0   8  10   -4.68   17.09
 -10  -8   0   12.52   17.62
 -10  -8   0   -7.97   11.90
 -10   8   0   -3.69   14.36
 -10   8   0   25.38   18.45
  -8   0 -10   21.55   15.06
  -8   0 -10   -8.50   12.07
  -8   0  10  -16.94   16.47
  -8   0  10   -0.11   22.85
   0 -10  -8   -5.07   16.70
   0  10  -8    2.42    4.87
   0  10  -8    0.61   13.26
   0  10   8  -12.36   16.13
  10   8   0   -6.09   12.90
  -8 -10  -2   31.60   12.19
   8  -2 -10   70.16   32.48
 -10   2   8   35.46   14.06
 -10   2   8   11.59   14.82
 -10  -8   2   25.54   14.86
   2 -10  -8   32.95   19.41
  -8  -2  10   22.06   14.79
  -8  -2  10   55.92   17.70
  -8   2 -10   43.11   18.02
  -8   2 -10   27.93   12.69
   8 -10   2   26.36   15.17
   8  10  -2   22.16   11.66
  10  -8  -2   31.42   19.44
  -2  10  -8   22.02    7.42
  -2  10  -8   28.61   14.70
  -2   8  10   56.64   21.88
 -10  -2  -8    8.17   15.67
   2  10   8   29.93   16.61
 -10   8  -2   18.05   17.77
  -8  10   2   39.42   18.96
  -2  -8 -10   30.92   20.26
   2  -8  10   33.80   10.91
  10   2  -8   79.81   29.25
   8   2  10   56.91   16.37
   2   8 -10   13.82    8.89
  -8  10   2   32.80   15.91
 -10   8  -2   25.22   14.40
  -2 -10   8   23.52   14.70
  10   8   2   34.20   13.25
 -10  -8  -2   24.88   12.72
   8   2 -10  101.82   30.15
 -10  -2   8   40.21   15.77
  10  -8   2   26.34   14.18
   8 -10  -2   41.05   18.14
   8  -2  10   29.60   12.99
  -2  -8  10   28.11   17.54
 -10   2  -8   17.32   14.91
 -10   2  -8   12.27   14.24
  10  -2  -8   82.32   28.82
   2   8  10   21.75   20.52
 -10   8   2   -5.54   16.94
 -10   8   2   40.74   17.11
  -8  -2 -10   26.22   17.74
 -10  -2   8   49.94   16.83
  -2  10   8   26.94   17.70
  -2 -10  -8   68.89   18.22
  10   8  -2   18.49   16.27
  -8  -2 -10   81.55   15.31
 -10  -8  -2   24.09   11.66
   2  -8 -10   25.19   23.78
  10   2   8   45.74   14.92
  -8  10  -2   50.98   20.39
  -8 -10   2   23.39   14.70
  -8  10  -2   20.37   13.23
  -2   8 -10   30.25   10.17
  -2  10   8   25.67   13.25
  -8   2  10   50.88   17.38
   8  10   2   14.45   10.36
   4  10   8   31.97   17.60
  -4  10  -8   49.23   16.86
   8  -4 -10   13.22   30.13
  10  -8  -4   54.77   24.16
   4   8 -10   36.42   11.08
  -8  -4  10    2.25   17.07
 -10   8  -4   21.43   14.89
  -8  10   4   12.03   17.00
   8   4  10   19.80   17.30
   8 -10   4   21.24   15.67
  10   4  -8   42.37   29.10
 -10   8  -4    5.07   17.69
 -10  -8   4   32.71   15.97
   4 -10  -8   89.35   22.80
  -4  10  -8   34.39   10.00
  10  -4   8   64.76   17.76
  -8  10   4   67.29   20.39
 -10   4   8   35.02   15.53
 -10   4   8   53.64   18.69
  -8 -10  -4   40.51   10.60
  -4 -10   8   39.07   16.21
 -10  -4  -8   37.59   14.32
  10   8   4   10.18   14.82
  -8  -4  10   13.39   16.82
  -8   4 -10   50.61   17.19
  -8   4 -10   26.68   14.79
 -10   4   8   33.99   18.24
   8  10  -4   36.85    9.09
  -4   8  10   53.41   21.30
  -4   8  10   26.97   16.45
  -4  -8 -10   52.02   19.66
  10  -8   4   75.28   16.57
 -10  -4   8   34.76   18.78
 -10   4  -8   49.08   17.16
  -8  -4 -10   75.43   16.07
  -8   4  10   20.37   15.21
  -4 -10  -8   66.61   18.06
  -8 -10   4   44.89   16.49
  -8  10  -4   70.73   14.62
  -8  10  -4   26.46   17.99
  -4  10   8   39.19   17.49
  -4  -8  10   24.90   16.85
  -4   8 -10   25.69   11.25
  -4   8 -10   65.86   16.98
   8 -10  -4   59.72   20.54
   4  -8 -10   82.06   28.94
   8  -4  10   68.68   15.33
  -8   4  10   39.39   20.68
  -8   4  10   48.16   16.24
   4   8  10   58.16   20.78
 -10   8   4    8.91   16.84
   8   4 -10   60.94   28.80
  10   4   8   59.32   19.76
 -10  -4   8   44.53   18.77
 -10   4  -8   32.84   14.51
  -4  10   8   58.21   18.66
   8  10   4   15.23   12.29
  10  -4  -8   85.76   28.48
 -10  -8  -4   24.69   13.30
 -10  -8  -4   37.74   12.97
 -10   8   4   28.73   19.11
 -10   6   8   41.32   23.27
 -10   6   8   21.18   16.32
  10   6  -8  -11.87   26.54
  10  -6   8   37.06   16.06
  -8  10   6   33.76   21.01
  -8  10   6    1.58   18.02
  -6  -8 -10   44.05   22.50
   6 -10  -8   38.38   24.86
   8   6  10   -6.48   22.13
  -6   8  10  -27.13   20.78
  -6   8  10   31.00   18.08
  -6   8  10   39.02   17.37
  -8  -6  10    8.84   17.49
  -8   6 -10   28.16   15.69
   6   8 -10   35.41   14.52
  -6  10  -8  -11.17   16.61
  -6 -10   8   35.59   18.88
  -6  10  -8   38.23   11.86
   8  10  -6   10.73    8.64
   6  10   8   25.11   19.92
   8  -6 -10  -45.93   28.25
  10   8   6   22.89   18.32
 -10  -6  -8   19.50   14.90
 -10  -8   6   -7.68   16.94
 -10   8  -6   12.57   14.56
  -8   6 -10   -2.95   16.09
  10  -8  -6   67.80   39.11
 -10   8  -6   40.22   19.24
 -10   6  -8   32.84   16.25
 -10   6  -8    3.34   17.48
  -8  10  -6    5.38   17.77
 -10  -6   8   39.66   18.41
 -10   8   6   -0.97   16.66
  -8  -6 -10   17.09   28.91
  -6   8 -10   -3.99   12.29
  -6   8 -10   -0.81   15.52
  -8   6  10   -9.63   22.13
  -8   6  10   39.60   18.77
  -8   6  10   24.55   16.96
   8 -10  -6   31.45   24.00
 -10  -8  -6   15.61   15.81
  -6  10   8   34.86   19.71
  -6  10   8    6.08   18.39
  -6  -8  10    4.31   17.02
   8  10   6   -5.41   15.62
   6  10  -8   21.09    7.31
  10  -6  -8   26.30   31.79
  -8  10  -6   25.19   13.62
   8   6 -10  -16.83   21.62
  10   6   8   14.62   19.57
 -10   8   6   46.55   23.38
  10  -8   6   19.37   16.62
  10   8  -6   32.47   21.93
   6   8  10   23.76   21.34
 -10   0 -10  237.91   28.35
 -10   0 -10  215.49   27.47
 -10   0  10  152.90   28.91
 -10   0  10  145.76   26.39
 -10  10   0  301.67   34.15
 -10  10   0  151.55   29.31
   0 -10 -10  240.71   34.07
   0  10 -10  196.81   18.48
   0  10  10  188.40   32.24
  10 -10   0  220.10   29.92
  10   0 -10  285.29   45.25
  10   0  10  235.49   27.28
  10  10   0  128.26   21.97
 -10 -10  -2   18.86   15.24
 -10 -10   2   10.22   16.19
 -10  -2 -10  -10.35   17.44
 -10  -2 -10   -1.41   18.83
 -10  -2  10   11.19   20.82
 -10  -2  10  -26.89   17.34
 -10   2 -10   -0.30   16.97
 -10   2 -10    7.69   16.93
 -10   2  10  -18.27   21.56
 -10   2  10   12.43   17.66
 -10  10  -2   -2.19   18.42
 -10  10  -2    2.26   23.00
 -10  10   2  -26.10   21.23
 -10  10   2    7.80   20.90
  -2 -10 -10  -35.58   23.27
  -2  10 -10    9.57   20.04
  -2  10  10   24.78   23.44
   2 -10 -10   64.70   27.75
   2  10 -10   -3.36    7.27
   2  10  10  -51.48   21.66
  10 -10  -2   -1.90   23.05
  10  -2 -10   -7.17   34.68
  10  -2  10   -8.83   16.63
  10   2 -10  -22.52   36.38
  10   2  10  -22.96   18.49
  10  10   2   11.45   14.49
 -11  -1  -1   -3.17    7.72
 -11  -1  -1   13.56    9.75
 -11  -1   1    9.49    9.17
 -11  -1   1   13.10    8.75
 -11   1  -1   13.39    9.46
 -11   1  -1   17.59   11.97
 -11   1   1   17.22   10.44
 -11   1   1   32.20   11.27
  -1  -1 -11   17.19   13.15
  -1  -1 -11    9.94    8.37
  -1  -1  11    0.30    8.86
  -1  -1  11    5.17   10.30
  -1   1 -11   10.40   11.49
  -1   1 -11   -2.39   10.37
  -1   1  11   19.87   10.69
  -1   1  11   14.68   10.53
  -1  11  -1   23.42    9.42
  -1  11   1    3.13    4.63
  -1  11   1   17.02   10.91
  -1  11   1   63.72   21.21
   1 -11  -1    1.85    5.06
   1 -11  -1    1.73    6.61
   1  -1 -11   25.40   16.13
   1  -1  11    8.71    8.87
   1   1 -11   -7.61   16.49
   1   1 -11   -3.78   14.59
   1   1  11   24.87   10.60
   1  11  -1    8.11    7.40
   1  11   1    2.91    7.96
   1  11   1   27.37   16.55
  11  -1  -1   31.18   13.86
  11  -1   1   11.60   11.69
  11   1  -1    6.51   11.49
  11   1   1   -4.86   11.77
  11   1   1   -1.58    8.23
 -11  -1  -3   -0.75   10.01
 -11  -1  -3    0.71   12.34
   3  11  -1    8.52    6.70
   1   3 -11   -1.96   15.14
   1   3 -11   13.65   12.80
   1 -11  -3   33.01    9.56
   1 -11  -3   -0.64    8.75
 -11   1   3    3.14   11.41
 -11   1   3   11.58   10.67
   1  11   3   10.45    6.16
   1  11   3    3.54    8.74
   1  11   3    5.43    7.72
   1  11   3   19.45   12.71
   3  -1 -11   -6.13   20.34
  -1  11  -3   -9.66    9.21
  -3  11   1   12.54    7.41
  -3  11   1    9.92   12.79
  -1  -3 -11  -11.04   16.04
  11  -3  -1   -6.79   11.87
  -3   1 -11   23.38   13.72
  -3   1 -11   -3.64   10.02
  -1   3  11   14.36   13.53
  -1   3  11   25.27   10.17
  11   3   1   -5.53   11.49
  11   3   1   31.30   12.23
  11   3   1    2.15    6.51
   1  -3  11    0.26    7.99
 -11  -3   1   13.24   10.58
   3   1  11   -4.86    8.76
  -3  -1  11    4.17    9.23
   3 -11   1   -7.42    6.18
   3 -11   1   13.62    7.54
 -11   3  -1    1.69   10.76
  -3  -1  11   12.75   11.09
 -11  -3   1    8.02    7.60
  11  -1   3    2.30   10.82
  11   1  -3    1.73   14.25
 -11   3  -1   -2.57   12.32
 -11  -3   1    8.06    8.95
   3  11   1    7.71    7.42
   1  11  -3   16.05    8.31
  -3  11  -1    8.59    4.71
  -3  11  -1   -1.01    5.92
  -3  11  -1    9.89   11.23
  11   1   3   18.75   11.42
 -11  -1   3    2.35    8.48
 -11  -1   3   28.97   12.29
  -1  -3  11   19.18    8.28
  -1  -3  11   -7.88   10.63
  11  -3   1   27.12   13.30
  11   3  -1    7.94   11.73
  11   3  -1   13.62   12.65
  11   3  -1  -14.64    8.62
   3  11   1   13.90   14.56
  -1   3 -11  -12.51   13.50
  -1   3 -11    1.12   12.41
  -3   1  11    5.16   10.71
  -3   1  11   13.61   11.25
  11  -1  -3   17.12   15.47
  -1  11   3    4.33    8.30
  -1  11   3   12.44    9.52
  -1  11   3   -0.08    9.05
  -1  11   3    0.03   16.95
 -11   1  -3   14.99    9.98
 -11   1  -3   14.34   13.74
   3  -1  11    7.90    8.37
   3   1 -11    1.05   17.79
 -11   3   1    4.37   11.98
 -11   3   1    0.30   12.67
  -3  -1 -11   10.36   14.23
  -3  -1 -11   -5.34    8.04
   1  -3 -11   20.24   18.42
   1   3  11    5.93   12.69
 -11  -3  -1   11.77    8.73
 -11  -3  -1   14.49    7.35
   3   3 -11    7.50   15.27
   3  11   3   -2.60    5.68
   3  11   3   -1.09    8.70
   3  11   3   -4.77    4.95
 -11  -3  -3   -0.88    9.80
 -11  -3  -3    1.87    8.30
 -11  -3   3   12.58   11.98
 -11  -3   3   29.00    9.19
 -11  -3   3    2.56   11.79
 -11   3  -3   -1.80    9.67
  -3  11   3    3.10    8.96
  -3  11   3   -2.14   11.43
  -3  11   3   25.87   21.57
   3 -11  -3    3.00   10.63
   3 -11   3    0.25    6.54
   3 -11   3    5.25    7.03
  11  -3   3  -21.14   11.94
  11   3  -3    7.58   13.28
  11   3  -3   -9.18   16.65
  11   3   3   -1.13   10.99
 -11   3  -3    6.59   14.39
 -11   3   3    5.04   13.94
 -11   3   3  -11.83   11.21
  -3   3  11    1.94    9.95
  -3  11  -3    1.22    5.43
  -3  11  -3   -2.75    4.54
  -3  11  -3    9.31   11.72
   3  11   3   22.49   13.39
  11  -3  -3   25.37   17.78
  -3  -3  11    5.13    9.50
  -3  -3  11    2.52   13.40
  -3   3 -11   18.33   13.14
  -3   3 -11   15.34   14.08
  -3   3  11    4.27   13.84
   3  -3 -11   40.08   23.05
   3  -3  11    7.47    9.05
   3   3 -11   -7.09   20.35
  -3 -11  -3    8.88    7.07
  -3 -11   3    5.55   10.24
  -3  -3 -11  -13.37   15.38
   3  11  -3    9.57    8.20
   3   3  11    6.61   11.11
 -11  -5   1  147.91   20.29
  11   5   1  120.58   25.99
   1  -5  11  151.40   16.95
  -5  -1  11  181.88   23.27
   5   1  11  186.27   20.83
 -11   1   5  170.20   23.22
 -11   1   5  162.50   20.45
   1  11   5  105.24   16.22
   1  11   5  138.58   17.23
 -11   5  -1  160.88   21.02
 -11   5  -1  126.06   23.05
  -5  -1  11  149.90   19.90
  11  -5  -1  140.59   21.47
   1 -11  -5  184.76   19.69
  -5 -11  -1  103.33   12.82
  -5  11   1  122.60   16.02
  -5  11   1  135.49   23.20
  -1  -5 -11  159.08   26.27
   1   5 -11   90.48   26.96
   1   5 -11  147.78   18.85
 -11  -5   1  125.55   17.12
 -11  -1  -5  104.80   16.65
   5 -11   1  126.11   16.15
  -5   1 -11  119.49   26.84
   5  11  -1  144.63   14.35
   1 -11  -5  194.24   24.25
  11  -1   5  167.32   21.11
 -11  -1  -5  178.99   22.83
  -5 -11  -1  151.79   18.40
  11   1  -5  155.91   29.79
  -5  -1 -11  153.97   17.86
   1  11  -5  166.23   18.62
  -1   5 -11  141.50   30.37
  -1   5 -11  169.03   21.51
  -1  11   5  162.13   20.95
   5   1 -11  147.65   30.74
  -1 -11  -5  137.14   17.12
  -1  -5  11  157.50   17.06
  -1  11   5  128.25   18.04
  11  -5   1  173.03   21.28
 -11   5   1  174.95   26.41
  -5  -1 -11  167.54   24.17
  -5  11  -1  130.66   18.04
  -5  11  -1  145.88   21.70
  -5 -11   1  162.69   21.50
  -5  11  -1  102.93   14.36
  -5   1  11  161.45   21.58
  -5   1  11  126.11   19.20
  -1 -11  -5  173.14   20.75
   5 -11  -1  127.49   17.14
  -1  -5  11  127.64   20.05
   1  -5 -11  185.36   29.14
 -11   1  -5  164.74   22.32
 -11  -5  -1  180.31   20.50
 -11  -5  -1  129.30   18.52
 -11  -1   5  139.99   21.40
 -11  -1   5  119.98   17.46
 -11  -1   5  104.96   20.04
 -11   1  -5  142.30   19.39
   5  -1  11  123.76   17.16
 -11  -5   3   -0.19   11.62
  11   5   3   33.53   14.40
 -11   3   5    4.64   12.60
  -5  -3  11   25.11   12.62
  -5  -3  11    7.34   15.15
  -5   3 -11   18.61   14.77
  -5  11   3    0.69   14.81
   5 -11   3   25.75   11.18
  -3 -11   5   30.22   27.62
  -3  11  -5    8.72    5.58
  -3  11  -5   19.70   17.03
   3 -11  -5    3.56   14.53
  11   3  -5   29.19   22.85
  11  -5  -3  -15.98   18.94
 -11   5  -3  -14.03   11.71
 -11  -3  -5   38.59   12.87
 -11  -3  -5   13.30   12.05
 -11  -5   3   31.02   13.29
   3  11   5    6.30    9.38
  11  -3   5   10.77   12.07
   5  -3 -11   20.93   28.76
   5  11  -3   17.24    8.08
  -3   5  11    3.93   10.68
   3  -5  11   15.19    9.06
  -5  11   3   19.02   11.40
  -3  -5 -11   14.05   18.82
  -3   5  11    6.26   17.52
   5   3  11    1.51   12.18
  -3   5 -11    7.81   12.58
 -11   3  -5   23.58   15.46
  -3  11   5   16.18   11.60
  -5  11  -3   22.21    9.17
 -11   3  -5   11.42   12.87
  -3 -11  -5    6.63   10.20
  -3  -5  11   -2.20    9.75
  -5   3  11   23.50   12.51
 -11   5   3    1.61   14.78
 -11   5   3   25.50   14.38
  -5   3  11    8.57   14.80
  -5 -11   3   16.47   13.36
  -5  -3 -11   10.22   15.21
   3  11  -5   19.56   11.39
  11   3   5    8.80   12.94
  -3  11   5    3.78   11.96
   3  -5 -11   22.61   23.15
  11  -5   3   36.67   13.95
  11   5  -3   35.90   18.98
   3   5  11  -15.63   15.08
 -11  -5  -3    5.45   11.20
 -11  -3   5   12.71   14.93
 -11  -3   5   12.89   12.21
   5  -3  11   -1.93   10.01
   5   3 -11   31.45   36.01
   5   3 -11   10.39   21.73
 -11  -5  -3   33.10   11.70
   5  -5 -11   40.95   27.11
 -11  -5  -5   39.32   13.87
 -11  -5  -5   25.20   12.84
 -11  -5   5   32.53   17.25
 -11  -5   5   39.12   15.48
 -11   5  -5   50.64   15.98
 -11   5  -5   27.38   17.30
 -11   5   5   52.43   19.38
 -11   5   5   54.90   15.19
   5  11   5   15.44   11.19
  11  -5   5   27.44   14.58
  11   5  -5   69.10   25.00
  11   5   5   30.32   16.28
  -5   5  11  -11.91   16.48
  -5   5  11   34.44   13.42
  -5  11  -5   46.07   10.43
  -5  11  -5   35.05   15.91
  -5 -11   5   45.83   16.98
  -5  -5 -11    3.82   20.44
  -5  -5  11   27.10   11.70
   5   5  11    7.62   15.69
  -5  -5  11    5.46   16.04
  -5  11   5   29.71   13.84
  -5  11   5   24.87   17.70
   5 -11  -5   18.87   16.38
   5  -5  11   23.33   11.99
  -5   5 -11   36.71   15.09
  -5   5 -11   33.89   14.52
   5   5 -11   11.62   18.69
  11   1  -7   98.48   29.05
 -11   1   7  112.02   18.60
 -11   7  -1  105.42   19.28
 -11   7  -1   71.59   20.74
  -1   7  11  127.46   25.25
  -7 -11  -1  127.69   17.56
  -1  11  -7  120.65   19.36
   1 -11  -7  138.85   22.31
  -7  -1  11   99.23   20.38
  -7  -1  11   54.12   21.24
  -7   1 -11   86.80   19.94
 -11  -1  -7  142.63   22.14
 -11  -7   1  101.25   17.12
  11   7   1  112.08   18.77
   1  11   7   58.62   17.99
  11  -1   7  105.34   20.80
 -11  -1  -7   96.73   17.99
  -7  11   1   98.98   17.37
  -1  -7 -11  140.77   28.95
   7  -1 -11   74.66   34.92
   7   1  11  107.98   17.82
  11  -7  -1  101.32   21.42
  -7  11   1  111.33   24.04
  -7   1 -11  133.01   18.76
 -11   1   7   96.47   22.31
 -11   1   7   99.29   21.89
   1  -7  11   92.25   13.29
 -11   7   1  140.93   23.07
  -7  -1 -11   98.78   22.05
 -11  -7  -1   99.64   17.77
  11   1   7  145.25   23.06
  -7 -11   1   84.46   16.90
   7  -1  11   94.86   16.94
   7   1 -11   65.89   32.70
 -11   7   1  100.58   21.18
   7 -11  -1   81.08   18.42
  -1  11   7   82.69   20.09
  -1  11   7  128.65   16.76
  -1 -11  -7  109.64   18.22
  11  -1  -7  188.26   33.56
 -11  -1   7  122.37   22.92
 -11  -1   7   85.53   20.40
 -11   1  -7   82.59   17.51
  -1  -7  11  109.01   16.91
  11  -7   1  141.79   21.59
  11   7  -1   98.38   20.00
   7  11   1   81.37   12.05
  -7  11  -1  123.46   23.97
   1   7  11  121.17   24.21
  -7   1  11  115.61   20.91
 -11  -7  -1  132.08   17.14
  -7   1  11   96.71   19.66
   1  -7 -11  120.01   28.45
  -7  -1 -11  102.80   17.37
  -1  -7  11   76.95   20.90
  -1   7 -11   97.84   14.94
 -11   1  -7  121.64   22.03
 -11  -7   3   59.46   16.33
 -11  -3  -7   23.29   18.54
   7  -3 -11   32.37   32.55
  -3  -7 -11  -14.36   22.72
 -11  -7   3   -8.95   15.97
  -7  11   3   33.34   15.41
  -7  11   3    1.66   18.57
  -7 -11  -3   19.54   10.12
   7  11  -3   36.55    8.99
  -7  -3  11   40.31   16.10
  -3   7  11   54.38   23.11
  -7   3 -11   44.05   18.73
  -7   3 -11   70.57   15.50
  11   7   3   52.77   16.27
   3   7 -11   24.09   12.73
   3 -11  -7    7.89   18.36
  -3  11  -7   29.77    7.37
 -11  -3  -7   51.50   18.38
  -3 -11   7   39.91   17.52
   7   3  11   34.61   17.56
 -11   3   7   38.06   20.14
 -11   3   7   22.45   13.77
 -11   3   7   55.62   17.10
  11   3  -7   31.55   29.63
 -11   7  -3   -4.85   14.65
 -11   7  -3   26.27   19.55
  11  -7  -3    6.96   21.90
  -7  -3  11   13.32   16.39
  -3  11  -7   14.89   15.30
   3  -7  11    6.79   10.86
   3  11   7   12.97   14.75
   3  -7 -11   -7.71   24.82
 -11  -3   7   30.45   18.51
  11  -3  -7   32.42   30.21
 -11  -7  -3   16.53   13.06
 -11  -7  -3   23.86   13.81
  -7 -11   3   48.10   17.22
  -7  11  -3   15.59   18.29
  -7  -3 -11   13.12   19.49
  -7  -3 -11    0.59   14.45
   7   3 -11   48.47   27.86
  -3  -7  11   11.57   16.40
  -3   7 -11   26.98   12.03
  -7   3  11   20.26   15.76
  -3 -11  -7   43.77   21.45
   3   7  11   12.24   19.30
   7 -11  -3   19.26   17.08
 -11   7   3   32.98   16.72
  -3  11   7   18.85   16.08
  -3  11   7   35.85   15.20
 -11   7   3    4.10   21.05
  -7   3  11   27.11   18.81
  11  -7   3   32.22   16.15
   7  11   3   19.52   10.04
   7  -3  11   38.09   13.81
 -11  -3   7   21.61   15.35
 -11   3  -7   49.47   17.46
 -11   3  -7   55.87   33.32
  11   7  -3   16.89   19.33
  -7   5 -11  -10.07   14.75
  -5  11  -7   -6.42   10.33
   5 -11  -7   26.71   21.23
   5   7 -11  -12.58   15.55
 -11  -7   5   16.71   15.12
   5  11   7  -12.83   15.51
  -5   7  11  -24.32   22.24
  11  -7  -5   15.49   34.13
  -7  -5  11   -7.62   18.58
 -11   5   7  -30.77   19.52
 -11   5   7    1.85   15.85
  11  -5   7   13.59   14.98
  11   5  -7   44.44   28.98
  -7  11   5  -21.89   16.87
  -7  11   5   28.99   18.48
  -5  -7 -11    4.38   23.22
  -5  11  -7   30.20   16.82
   5  -7  11    1.17   14.08
  -5 -11   7   14.18   15.92
  -7   5 -11    5.44   16.86
  11   7   5   -3.43   17.38
 -11  -5  -7   19.95   15.93
 -11   7  -5  -32.09   15.18
 -11   7  -5   32.54   19.45
  -7  -5  11   -3.46   16.31
   7   5  11  -21.74   19.58
   7   5 -11    5.57   25.04
   7 -11  -5   21.62   21.01
 -11  -7  -5   -1.17   13.15
 -11  -5   7   -5.49   18.65
 -11   5  -7  -15.04   16.43
 -11   7   5   15.53   20.98
 -11   7   5   -4.31   17.30
  -7  -5 -11   -1.54   18.74
  -5   7 -11  -16.48   13.11
   7  -5  11    1.52   14.15
 -11  -5   7   -0.33   15.58
  -7   5  11   -8.66   21.18
  -7   5  11   16.38   16.02
  -5  -7  11   16.62   19.16
  -7  11  -5   10.86   12.96
   5   7  11   15.61   21.02
  -5  11   7  -17.46   15.45
  -5   7 -11   -6.48   15.14
   5  -7 -11   17.95   30.81
  11  -7   5    8.57   16.92
  11   7  -5  -15.15   24.16
 -11  -7  -5   45.26   15.22
  -7  11  -5   15.33   17.59
  11  -5  -7    0.84   29.80
 -11   5  -7    9.59   17.49
  -7 -11   5  -16.18   16.87
  -5  11   7    6.68   17.03
  -9   1 -11   19.13   17.75
  -9   1 -11   24.39   17.43
  -1   9  11   -2.96   25.01
 -11  -1  -9   10.36   15.59
 -11  -1  -9   -4.21   21.13
   1   9 -11   26.06   10.01
  -1  11  -9  -15.50   17.54
   1 -11  -9   10.04   24.59
   9  11  -1    1.10   13.73
  -1  11  -9    0.77   10.91
   1  11   9    7.20   21.03
   9  -1 -11   -1.15   36.61
  11   1  -9  -10.06   35.74
 -11   9  -1    9.30   19.30
 -11   9  -1    0.42   21.77
   9   1  11   12.73   17.73
  -9  11   1   21.05   19.27
  -9  11   1   15.54   22.98
  -1  -9 -11   19.06   26.12
  11  -9  -1   52.61   23.99
  -9 -11  -1   18.10   15.34
 -11   1   9   -8.93   18.67
  11   9   1   46.53   17.60
  -9  -1  11   40.32   21.97
  -9  -1  11   -7.12   19.19
 -11   1   9   -8.43   21.47
 -11  -9   1    8.76   17.48
  11  -1  -9   -7.53   30.92
   9  11   1   26.27   13.79
  -9  11  -1   33.77   18.91
  -9  11  -1   32.21   24.93
   1  11  -9   10.16   18.19
  11   9  -1   -7.31   18.34
  -9   1  11   11.01   22.05
  -9   1  11  -19.89   17.98
   9   1 -11   44.10   33.89
   1   9  11    6.57   23.51
  -1  11   9   16.53   22.05
  -1   9 -11    0.78   10.28
 -11  -1   9   -5.29   25.14
  -9  -1 -11    6.25   17.88
  -9 -11   1    3.07   16.31
 -11   9   1  -25.33   20.14
   1  -9 -11   26.63   29.63
 -11  -1   9    8.38   18.10
 -11   1  -9   43.17   18.91
 -11   1  -9   19.64   24.21
  11  -9   1   81.08   24.09
   9  -1  11   46.38   18.16
  -9  -1 -11   -3.60   21.31
 -11   9   1   11.50   21.36
  -9  -3  11  -12.31   20.38
  -9   3 -11   -4.74   19.50
  11  -3   9   -1.94   18.32
  11   3  -9   -5.55   35.95
 -11  -3  -9   16.36   17.92
   9   3  11    9.53   18.91
   3   9 -11   16.62   10.70
   3  11   9  -34.59   20.96
   9  -3 -11   20.38   33.86
 -11  -9   3  -18.76   17.46
 -11   9  -3    3.00   18.63
  -3 -11   9   17.89   19.74
 -11   3   9    0.06   23.16
 -11   3   9    8.33   16.89
 -11   3   9   -3.69   18.80
  11  -9  -3   -7.15   26.88
   3 -11  -9   -1.03   27.88
  -9  -3  11    2.30   19.07
  -9  11   3    8.05   20.37
  -9  11   3   12.79   21.41
  -3  -9 -11   10.47   28.25
  11   9   3   -4.92   16.81
  -3  11  -9   18.79   10.06
  -3   9  11  -12.52   26.00
  -9   3 -11  -12.56   16.74
  -3  11  -9   13.24   18.86
 -11   9  -3   24.26   24.10
  -3   9 -11   43.30   20.45
 -11   9   3   25.13   24.45
 -11   9   3    5.98   20.74
  -9  -3 -11   -6.67   21.83
 -11  -3   9  -10.43   19.28
  -9  11  -3  -12.58   23.98
 -11   3  -9  -42.50   19.85
  -9   3  11  -28.96   21.38
  -9   3  11   16.75   18.01
 -11   3  -9  -24.59   17.64
   3  -9 -11   16.20   32.60
  -3  11   9   -1.25   21.37
  -3  11   9   28.99   18.53
  -9 -11   3   20.23   18.67
  -9  11  -3   -8.76   17.63
   3   9  11   -3.56   27.70
  -3  -9  11   -1.01   18.58
   9  -3  11   -3.72   16.34
   9   3 -11   19.44   36.15
  11  -3  -9   -2.58   35.52
  -3   9 -11    8.80   10.82
 -11  -3   9   14.88   21.43
  11   3   9   -1.94   18.86
  11  -9   3   14.30   20.12
  11   9  -3    6.14   21.44
 -11  -9  -3  -10.17   15.56
   9  11   3   13.55   14.00
 -12   0   0  208.44   24.67
 -12   0   0  233.53   27.12
   0   0 -12  217.39   25.12
   0   0  12  262.12   26.31
   0  12   0  268.01   26.42
  12   0   0  274.13   36.13
 -12   0  -2   -8.32   10.07
 -12   0  -2   -3.09   13.40
 -12   0   2   11.90   13.08
 -12   0   2    2.98   11.04
  -2  12   0   16.02   14.31
   0  -2 -12  -26.81   24.44
   0  -2  12   -7.23    9.55
   0   2 -12   -0.02   16.50
   0   2  12   -1.41   12.17
   2 -12   0   -2.98    4.96
   2  12   0   -6.82    8.90
  12   0  -2  -13.47   21.51
   0  12  -2   -8.77    9.53
   0  12   2   -8.06    4.40
   0  12   2    2.76    5.32
   0  12   2   17.52   11.21
   0  12   2  -17.02   21.21
   2   0 -12  -35.37   20.17
   2   0  12   19.62   11.77
  12  -2   0    9.72   15.99
  12   2   0   32.60   16.22
  -2   0  12   22.25   12.68
  -2   0  12   22.99   13.66
   0 -12  -2    3.80    6.55
   0 -12  -2    5.54    7.59
 -12  -2   0   30.26   12.47
 -12  -2   0    3.36    9.09
 -12   2   0   -0.96   12.40
 -12   2   0   -6.32   13.39
  -2   0 -12  -10.25   20.19
  -2   0 -12  -14.42   11.16
   2   2  12   38.14   14.82
   2  12  -2   28.83   10.44
  -2  -2  12   19.53   14.63
  -2   2 -12    8.17   16.37
 -12  -2  -2   32.26   11.66
 -12  -2   2   31.42   13.14
 -12  -2   2    6.46    9.46
 -12  -2   2   28.13   13.13
 -12   2  -2    4.05   15.82
 -12   2   2   28.23   15.81
 -12   2   2   28.07   13.87
  -2 -12  -2   23.73    5.72
  -2  -2  12   43.59   12.51
  12   2  -2   30.69   19.65
  12   2   2   31.78   15.84
  -2   2  12   42.73   15.05
  -2   2  12   23.93   13.73
 -12  -2  -2   26.94   11.94
   2  12   2   28.57   22.29
  12  -2   2   19.77   15.60
   2 -12  -2   31.35   12.20
   2  -2 -12  -26.44   27.62
   2  -2  12   16.58   11.14
   2   2 -12   68.32   19.77
  -2  12  -2   36.95   13.87
  -2  12   2   16.59    8.45
  -2  12   2   11.86    8.26
  -2  12   2   30.17   14.12
   2  12   2   19.16    8.88
   4   0 -12   23.80   26.08
   4   0  12   29.42   11.57
  -4   0  12    4.93   14.02
  -4   0  12   20.80   14.87
   0  12  -4   19.21   12.23
   0  12   4    6.51    9.39
   0  12   4   30.40   10.34
 -12   0   4   19.89   14.63
 -12   0   4   21.31   12.28
  -4  12   0   11.15    8.05
  -4  12   0    7.92   17.30
   0  -4 -12   25.85   26.97
 -12  -4   0   27.69   13.06
 -12  -4   0   25.81    9.15
 -12  -4   0    9.85   21.11
 -12   4   0   17.05   13.66
 -12   4   0    6.29   18.54
  -4   0 -12   14.22   18.01
 -12   0  -4    3.81   12.33
 -12   0  -4   31.36   17.91
   0  -4  12    5.85   10.06
   0   4 -12   -3.51   14.59
   0   4  12   22.79   17.66
   4  12   0   15.37    8.40
  12   0  -4   64.84   23.58
  12   0   4   30.86   15.69
  12  -4   0   19.25   17.46
  12   4   0    3.02   15.84
  -4  12   2   -3.02   16.77
  -2   4  12   24.47   17.25
  -2   4  12   16.39   12.28
  12   4   2   33.31   16.62
   4   2  12   17.01   13.05
 -12  -2  -4   -2.85   12.11
 -12  -2  -4   -0.88   14.28
  -4  -2  12   15.40   12.80
  -2  12  -4   10.39   13.91
  -4  -2  12   12.99   16.35
  12   2  -4    6.80   22.98
 -12   2   4    9.85   12.81
  12  -4  -2   10.68   27.10
   2  12   4    6.25    7.70
   2  12   4   -4.06    7.59
   4  -2 -12   33.00   30.29
  -4   2 -12  -13.34   14.00
 -12  -4   2    7.26   14.55
 -12  -4   2   -7.85   13.32
 -12   4  -2   24.80   14.66
 -12   4  -2   -2.55   25.80
   2  -4  12    5.93   10.55
   2   4 -12   10.09   17.09
   4  12  -2   14.28    8.58
  -4  12   2    7.99    9.70
 -12  -2   4   -3.86   12.40
 -12  -2   4   -1.71   15.62
 -12  -2   4    6.72   10.22
  -2  -4  12   20.22   11.42
 -12   2  -4   11.18   13.10
 -12   2  -4    1.45   18.72
  12   2   4    8.80   15.62
  -4 -12   2  -20.01   12.54
 -12  -4  -2  -16.67    9.61
 -12  -4  -2   14.93    8.46
  -2  -4  12   -3.48   15.49
   4  -2  12   11.19   11.57
   2  -4 -12   -8.54   34.26
 -12   4   2  -12.08   15.66
 -12   4   2   -8.78   14.89
  -4  -2 -12   -4.71   17.00
   2   4  12   -1.78   15.15
  12  -2  -4   31.46   24.28
  -4   2  12    5.08   15.66
  -4   2  12    5.11   13.61
  -2  12   4    0.99   11.17
  -2  12   4   -8.96   11.86
   4   2 -12    7.17   24.07
  -4  12  -2   -3.50    7.02
  -2   4 -12   -9.17   14.50
   2  12  -4    2.53   10.80
  12  -4   2   -5.55   14.54
  12   4  -2    2.90   19.05
   4  -4  12   33.38   12.57
  12  -4  -4  -15.82   25.42
  12  -4   4   -4.40   16.97
  12   4  -4  -30.31   22.02
  12   4   4   13.45   17.49
  -4  -4 -12   10.96   18.46
   4   4  12   14.11   17.27
   4  12  -4   10.11   10.76
   4  -4 -12  -56.69   25.47
 -12  -4   4   -1.59   15.84
 -12  -4   4    1.85   13.52
   4  12   4   12.27    8.44
  -4  12  -4    5.28   15.87
  -4  12   4   16.64   16.10
  -4  12  -4    0.04    6.80
 -12   4  -4   20.49   13.64
 -12   4  -4   24.80   19.30
 -12   4   4   35.74   18.98
 -12   4   4   17.44   14.22
 -12  -4  -4   -8.04   12.35
 -12  -4  -4    5.97   10.24
  -4 -12   4    9.94   14.32
   4   4 -12   32.21   21.13
  -4  -4  12   17.24   14.01
  -4  -4  12   13.27   18.56
  -4   4 -12  -17.54   15.53
  -4   4  12    8.35   18.93
  -4   4  12   12.74   13.83
   6   0 -12   48.82   31.56
  -6   0  12   11.39   17.69
  -6   0  12   -0.21   15.85
   0  -6  12    6.95   10.73
 -12   0  -6   -1.86   13.47
  12   0   6    3.42   15.47
 -12  -6   0   38.62   14.78
 -12  -6   0    6.31   14.89
 -12   6   0   33.01   19.07
  12   0  -6   74.03   31.75
   0  12   6   23.07   15.23
   0  12   6    9.11   11.32
 -12   0   6   14.00   13.60
 -12   0   6    6.14   15.84
  -6 -12   0   -6.23   12.54
  -6  12   0    2.65   11.13
   6   0  12    9.69   13.70
  12  -6   0  -12.25   18.07
  12   6   0   -3.67   16.85
 -12   6   0  -16.44   17.86
  -6   0 -12    2.08   18.80
 -12   0   6   70.83   21.29
   0   6 -12   -9.61   12.78
   0   6  12  -16.23   22.39
   0  12  -6   14.59   15.72
  -6  12   0   -3.63   21.67
 -12   0  -6    5.49   20.14
  -6  12   2   27.56   13.38
 -12   6  -2   30.33   17.17
 -12  -2  -6   -5.20   12.96
 -12  -2  -6   31.82   20.31
   6  -2 -12   32.07   32.36
 -12   2   6   32.30   20.88
  12   2  -6   17.23   28.98
   2  -6  12   14.49   11.37
  -2   6  12   56.81   21.13
 -12   2   6    1.77   15.42
   6   2  12   55.58   17.23
  -6  -2  12    8.30   17.97
  -6   2 -12   13.18   18.33
  -6   2 -12    4.43   14.80
  12  -2   6   -0.57   16.72
  -2  12  -6    8.97   15.58
 -12   2   6   21.47   13.28
   2  12   6   10.79   15.69
  -6  12   2   40.20   20.99
  12   6   2   45.41   18.25
   2   6 -12   22.86   15.62
 -12   6  -2   55.12   22.84
 -12  -6   2   16.66   16.96
  -6  -2  12   27.46   17.64
  -6 -12  -2   32.17   12.20
 -12  -6   2   -4.30   13.48
  -6   2  12   37.78   16.65
   6  -2  12   30.15   14.35
  12   6  -2   26.21   20.77
  12   2   6   14.02   18.23
  12  -2  -6   18.64   27.50
   6  12   2   29.23    8.09
 -12   2  -6   12.97   20.32
  -6   2  12   57.77   20.82
  -2  12   6   47.94   15.76
  -2  12   6   24.96   14.06
  12  -6   2   31.26   19.63
   2  12  -6   27.21   15.44
 -12  -2   6   22.30   16.08
 -12   2  -6   37.43   17.05
  -2  -6  12   36.75   11.83
  -2  -6  12   18.04   18.06
  -2   6 -12   14.46   13.72
   6   2 -12   42.05   32.21
   2  -6 -12   12.07   30.60
 -12  -2   6   14.64   19.27
 -12  -6  -2   25.00   15.07
  -6  12  -2   19.63   20.71
   2   6  12   65.16   23.93
 -12   6   2   19.80   20.52
 -12   6   2   -8.68   17.77
  -6  -2 -12   73.62   22.49
 -12  -6  -2   19.50   14.28
  -6  12  -2   24.46   12.46
  -6 -12   2   40.12   21.00
  -4  12  -6  -12.44   17.00
  -6  12   4   24.23   19.35
  -4  -6 -12   25.14   24.57
 -12   4   6  -21.22   22.40
 -12   4   6  -15.11   14.72
 -12  -6   4    3.60   15.40
  12   4  -6  -47.21   28.96
  12   6   4    9.88   18.59
  -4   6  12   10.97   22.59
  12  -6  -4   50.17   25.76
   4   6 -12  -14.80   17.07
  -6  12   4   22.55   14.86
   6  12  -4   22.87   12.00
   6   4  12   41.92   19.69
  -6  -4  12   19.67   15.73
  -6   4 -12    3.43   15.22
  12  -4   6   44.96   18.80
  -6  -4  12  -15.64   18.19
  -4 -12   6    7.01   15.72
  -4  12  -6   -1.31    7.87
 -12   6  -4    1.54   17.07
 -12   6  -4   49.83   21.53
   4  12   6   -5.18   13.19
   4  -6  12   -6.17   12.95
 -12  -4  -6   30.40   24.45
  -6   4 -12   14.15   18.20
   6  -4 -12   -6.58   30.27
   6  12   4   10.34   10.55
 -12  -6  -4    2.03   14.90
   4  -6 -12  -23.12   31.92
  12  -6   4   40.64   19.73
   6   4 -12   -3.42   25.88
  -6  12  -4  -22.27   17.67
 -12  -4   6   -2.69   19.56
   4   6  12  -15.60   21.90
  -4  -6  12   13.68   21.03
 -12   6   4   20.11   24.03
 -12   4  -6  -13.12   16.57
  12  -4  -6   11.71   32.71
   6  -4  12  -16.23   13.95
  -6 -12   4    2.27   16.41
  -6  12  -4   19.84   12.67
  12   6  -4   26.47   25.71
  -4  12   6    4.25   14.71
  -4  12   6   -3.25   21.78
  -4   6 -12  -22.28   14.15
   4  12  -6   -5.04   16.10
 -12  -4   6   -1.02   16.05
  -6   4  12   -5.16   15.30
 -12   6   4  -28.22   15.64
  12   4   6  -48.83   17.84
 -12   4  -6   34.16   21.13
 -12  -6  -4   -0.57   15.11
  -6   4  12  -15.74   18.37
  -6  -4 -12   53.58   23.42
  12  -8   0   87.97   27.25
  12   0  -8   75.14   38.36
  12   0   8   81.61   21.28
 -12  -8   0   81.06   20.68
   0  -8 -12   20.95   58.48
   0   8 -12   76.91   14.54
   0   8  12   81.68   30.58
  -8 -12   0   63.49   19.20
  -8  12   0  110.68   19.85
  -8  12   0   89.85   26.75
 -12   0  -8   70.47   18.53
 -12   0  -8   77.65   25.83
 -12   0   8   90.66   25.86
 -12   0   8   48.88   19.99
  12   8   0   77.18   21.80
   8   0  12   65.99   19.93
   0  12  -8   53.95   21.03
   0  12   8   79.82   21.28
   8   0 -12  122.04   43.72
 -12   8   0   89.85   24.03
 -12   8   0   80.97   24.10
  -8   0 -12   76.23   24.27
  -8   0 -12   94.02   20.05
  -8   0  12   66.94   21.67
  -8   0  12  109.71   24.05
  -8   2 -12  -17.42   21.57
  12  -2   8   15.81   20.05
  12   2  -8   34.23   36.35
   8  -2 -12  -53.75   37.49
  -8   2 -12  -21.08   15.84
   2  12   8   16.26   19.37
  12   8   2    3.99   18.06
   2   8 -12    1.09   12.69
  -2  12  -8   -6.58   17.32
 -12  -2  -8   -7.03   14.78
  -8  -2  12   -3.75   19.64
  -8  -2  12    9.10   19.55
 -12   2   8  -54.62   19.67
 -12   2   8    8.77   16.89
 -12   2   8    4.06   18.19
  -8 -12  -2   -0.29   14.10
  -2   8  12   11.62   27.34
   8   2  12    7.02   19.65
 -12   8  -2  -32.89   21.09
  -8  12   2  -22.48   16.64
  -8  12   2  -22.05   22.22
 -12   8  -2  -25.00   22.44
 -12  -8   2    6.93   18.59
  -2   8 -12    7.92   12.86
  -8 -12   2    6.78   18.92
 -12   2  -8   14.88   17.72
  -8  12  -2   13.16   25.45
 -12  -2   8   12.31   18.68
 -12   8   2  -19.76   23.60
 -12   8   2  -12.79   20.37
  -8  -2 -12    7.00   23.32
  -8  -2 -12    8.52   18.63
   8  12   2   24.60   12.17
  -8   2  12   45.00   23.83
  -8   2  12   13.49   19.89
 -12   2  -8   29.45   23.05
   2   8  12  -23.63   28.04
  -2  12   8   23.12   19.59
  -2  12   8   12.01   16.48
  12   2   8    1.59   22.77
   2  12  -8    0.52   18.37
  12  -2  -8  -49.72   32.48
  -2  -8  12    0.83   19.56
   8  -2  12   14.52   17.56
   8   2 -12   18.09   38.17
  -8  12  -2    5.31   17.13
 -12  -2   8   -1.04   22.66
  12  -8   2   -6.30   24.08
  12   8  -2    0.62   21.50
   2  -8 -12   13.33   34.97
 -12  -8  -2   20.58   20.06
 -13  -1  -1   -3.53   12.97
 -13  -1  -1  -16.78   12.53
 -13  -1   1    7.82   15.17
 -13  -1   1   -0.74   12.58
 -13   1  -1    0.92   14.55
 -13   1  -1    5.51   16.49
 -13   1   1   15.57   16.12
 -13   1   1   10.49   14.30
  -1  -1 -13  -11.76   22.25
  -1  -1  13    6.78   14.04
  -1  -1  13   35.94   16.97
  -1   1 -13   47.59   18.95
  -1   1  13   -4.37   16.13
  -1  13  -1   -7.64   15.35
  -1  13   1    8.90   15.43
   1  -1 -13  -24.79   25.05
   1  -1  13   -6.74   12.26
   1   1 -13   -1.48   22.55
   1  13  -1   22.45   12.65
   1  13   1    0.57   12.16
  13  -1  -1   11.93   20.69
  13  -1   1    5.22   18.35
  13   1  -1   24.90   20.18
  13   1   1    1.00   18.45
 -13  -1  -3   94.62   20.14
 -13  -1  -3   82.77   18.36
  -1  13  -3   91.41   18.87
  13   1  -3   67.75   26.42
 -13   1   3   60.15   21.16
 -13   1   3   80.12   18.07
 -13  -3   1   93.20   19.32
  -3  13   1   63.04    9.74
  -3  13   1   58.22   22.29
  -1  -3 -13   63.63   26.08
   3  -1 -13   77.10   32.88
   1  13   3   42.72    7.43
  -1   3  13  134.98   23.76
   3   1  13   37.55   14.94
  13  -3  -1  104.39   25.26
   1  -3  13   65.84   15.34
   1   3 -13   29.40   21.55
  -3  -1  13   63.25   18.29
  -3  -1  13   97.32   21.70
 -13  -3   1   91.89   14.30
 -13  -3   1   45.50   18.98
  13   3   1   72.45   21.38
   3  13  -1   62.43   13.00
  -3   1 -13   66.15   20.88
   1  13   3   51.09   12.33
  13  -1   3   88.26   20.28
 -13   3  -1   87.96   20.01
 -13   3  -1   62.29   20.75
 -13   1  -3  120.58   23.61
 -13  -1   3   67.93   15.51
  13  -1  -3  144.72   29.71
  -1   3 -13  105.08   23.00
  -1  -3  13   90.99   21.62
 -13  -1   3   73.08   21.11
  -1  -3  13   91.67   16.49
   3  -1  13   70.49   16.62
   3   1 -13  109.37   28.36
  -1  13   3   46.02   10.32
  -1  13   3   75.54   15.38
  13  -3   1   59.70   22.60
   1  13  -3   57.12   15.48
 -13  -1   3   24.86   16.22
 -13   1  -3   70.59   16.08
  13   1   3   82.96   19.74
  -3   1  13   78.99   20.23
 -13   3   1   81.30   21.42
  -3  -1 -13   87.32   25.68
 -13  -3  -1   44.94   16.01
 -13  -3  -1   90.68   13.80
  13   3  -1   82.26   23.38
  -3  13  -1   62.31   24.04
   1   3  13   99.28   18.98
   1  -3 -13   86.38   31.27
 -13   3   1   67.39   20.77
 -13   3  -3   36.33   21.56
 -13   3   3   -1.25   19.85
 -13   3   3  -10.54   15.28
 -13  -3   3    0.57   16.80
 -13   3  -3    0.96   15.00
 -13  -3  -3   -2.63   12.80
 -13  -3  -3   13.32   12.03
 -13  -3   3   24.10   17.97
 -13  -3   3   30.84   11.49
  13   3  -3   22.46   26.19
  13   3   3    9.80   19.89
   3  13  -3    0.83   11.68
  13  -3  -3   30.10   26.76
  13  -3   3  -14.41   17.09
   3  -3  13   -5.72   13.22
   3   3 -13  -10.03   23.44
   3   3  13  -23.45   17.04
  -3  -3  13   12.48   14.02
  -3  -3  13   31.74   18.67
  -3   3 -13    8.28   19.62
  -3   3  13   -8.19   20.24
  -3   3  13   18.60   16.82
  -3  13  -3    5.28   17.03
  -3  13   3  -12.91   10.96
  -3  13   3   -9.91   16.52
   3  -3 -13  -14.39   32.33
  -3  -3 -13  -24.27   24.28
 -13   1   5   35.76   15.38
 -13   1   5    9.42   15.84
  13  -1   5   10.16   20.06
  13   1  -5   90.55   31.58
 -13  -5   1   45.00   17.86
 -13   1   5   60.41   22.74
 -13  -1  -5  -11.86   15.38
 -13  -1  -5  -12.73   20.50
  13  -5  -1   17.20   22.29
   1  13   5    8.75   11.64
  13   5   1   19.71   20.58
  -5  -1  13   12.60   17.49
  -5  -1  13   36.34   19.41
 -13  -5   1   21.16   17.34
  -1  13  -5   40.54   16.81
  -5  13   1   33.20   11.64
  -5  13   1   24.33   23.18
  -1  -5 -13   67.14   30.36
 -13   5  -1   44.90   20.68
 -13   5  -1   48.26   20.82
  -1   5  13   25.29   24.17
   1  -5  13   50.44   13.65
   1   5 -13   43.77   18.40
   5   1  13   16.40   14.88
  -5   1 -13   11.72   19.52
   5  -1 -13   60.70   36.18
 -13  -1   5   10.38   31.61
 -13  -1   5   20.56   16.31
   1  -5 -13   41.13   33.84
 -13  -1   5   20.35   14.34
  13  -1  -5  -38.85   26.18
  -1  -5  13   24.70   13.98
   5  -1  13   19.20   15.14
  -1   5 -13   11.34   17.74
   1   5  13   20.64   20.09
  13  -5   1    0.54   19.74
  -5  13  -1   21.51   10.16
  -5  13  -1   18.87   22.60
  -1  13   5    7.78   15.13
  -1  13   5   25.10   13.52
   1  13  -5   14.99   27.97
  -5   1  13   24.29   18.84
 -13   1  -5   16.67   17.27
 -13   1  -5   43.37   23.87
  13   5  -1   18.99   22.28
  -5   1  13   -8.16   19.13
 -13   5   1   22.08   21.72
 -13   5   1    5.64   18.83
  -5  -1 -13  -10.61   22.01
   5   1 -13   39.55   33.38
 -13  -5  -1   -6.86   15.61
 -13  -5  -1   -8.05   14.70
  13   1   5   -0.99   20.60
 -13   5  -3   14.36   19.49
 -13   5  -3   24.83   22.09
 -13  -5   3    4.73   18.43
 -13   3   5   10.06   17.36
  13  -3   5    1.24   20.80
  13   3  -5   55.04   31.44
  -3   5  13   -9.05   24.21
  -5  13   3   14.42   20.82
  13  -5  -3  -40.58   27.67
   3  -5  13    4.26   13.15
   3   5 -13   34.31   21.43
  -5  -3  13    4.71   20.18
  13   5   3    1.80   19.22
  -5  13   3   27.07   12.92
 -13  -3  -5   10.03   14.66
 -13  -5   3    6.80   18.82
   5   3  13   38.83   19.94
 -13   3   5    9.32   24.36
  -5  -3  13   61.13   19.29
  -3  -5 -13  -49.27   27.67
   3  13   5   19.83   11.72
   5  -3 -13   18.79   39.96
  -3  13  -5   37.89   20.27
  -5   3 -13   -2.94   19.28
  13  -3  -5    7.23   33.10
 -13  -3   5   12.90   21.67
 -13  -3   5  -17.95   14.76
   3   5  13   22.99   23.34
  13   3   5   47.57   22.10
 -13   5   3   11.19   23.86
 -13   5   3   -0.90   16.77
  -5  -3 -13  -10.00   24.07
   3  -5 -13    0.92   31.81
  -5 -13   3   15.70   16.43
  -5  13  -3   15.77    8.65
  -5  13  -3  -13.76   19.73
  -5   3  13  -14.09   18.65
  -5   3  13   27.09   18.24
  -3  -5  13  -12.41   18.59
  -3   5 -13  -15.45   17.01
  -3  13   5  -10.85   14.01
  -3  13   5    2.66   16.66
 -13  -5  -3    9.35   16.33
   3  13  -5   19.07   15.88
   5  -3  13   -1.49   14.64
   5   3 -13   64.35   31.14
 -13   3  -5  -29.53   17.49
 -13   3  -5   -0.59   23.99
  13  -5   3   15.59   21.72
  13   5  -3   13.37   26.31
 -13  -5  -3  -29.25   15.39
 -14   0   0    1.93   15.94
 -14   0   0   10.67   18.19
   0   0 -14   30.78   24.97
   0   0  14  -35.38   15.70
   0  14   0    8.30   17.59
  14   0   0   -1.48   23.01
 -14   0  -2  -24.00   15.10
 -14   0  -2  -21.47   18.76
 -14   0   2   13.21   20.17
 -14   0   2  -14.56   15.12
  -2  14   0    5.22   22.45
   0  -2 -14  -24.12   27.46
   0  -2  14  -17.72   15.31
   0   2 -14   46.25   25.63
   0   2  14   -3.82   16.44
  14   0  -2  -51.23   26.35
  14   0   2   44.90   24.38
  14  -2   0   24.29   21.81
  14   2   0  -14.77   23.24
   2   0 -14   -5.36   32.01
   2   0  14    8.54   15.24
   0  14  -2  -13.35   17.08
   0  14   2    0.87   14.27
  -2   0  14   -4.38   19.70
  -2   0  14    1.08   18.15
  -2   0 -14   28.74   27.20
 -14   2   0  -32.03   18.53
 -14  -2   0  -12.79   18.07
 -14  -2   0   15.18   14.05
 -14   2   0   22.19   18.09
  14   2   2  211.73   30.08
  14   2  -2  182.44   33.71
  14  -2   2  202.20   31.40
  14  -2  -2  178.51   30.96
   2   2  14  158.55   24.61
   2  14  -2  126.46   20.37
   2  -2  14  150.48   31.88
   2   2 -14  229.50   36.56
 -14  -2  -2  120.26   20.86
 -14  -2  -2  168.26   21.06
 -14  -2   2  135.20   19.82
 -14  -2   2   91.42   21.68
 -14   2  -2  118.48   24.32
 -14   2  -2  145.14   27.15
 -14   2   2  117.85   24.77
 -14   2   2  153.88   24.16
  -2  -2 -14  152.14   35.08
  -2  -2  14  146.81   23.82
  -2  -2  14  113.49   25.49
  -2   2 -14  183.09   30.54
   2  -2 -14  158.89   42.13
  -2   2  14  160.23   27.42
  -2   2  14  130.59   29.59
  -2  14   2  129.76   24.21
 -14   0  -4    6.27   17.94
 -14   0  -4   11.31   23.23
 -14   0   4   -1.13   23.44
 -14   0   4    1.76   15.41
 -14   0   4   -2.77   18.23
   0  -4 -14  -19.69   34.76
   0  -4  14    3.32   14.49
   0   4 -14   30.20   23.77
   0   4  14  -13.99   23.45
  14   0  -4   66.42   33.97
  14   0   4  -35.20   22.83
 -14  -4   0  -16.62   18.33
 -14  -4   0  -13.23   16.62
 -14   4   0  -31.40   19.59
 -14   4   0    6.49   20.39
  -4   0 -14  -39.15   24.63
  -4   0  14  -14.47   20.02
   0  14  -4  -11.73   19.81
   0  14   4   -6.31    9.17
   4   0 -14   26.83   39.43
   4   0  14    0.14   16.70
  14  -4   0  -15.63   26.22
  14   4   0    2.40   24.83
   0   0   0    0.00    0.00
;
_shelx_hkl_checksum     42050
_shelx_res_file
;
TITL 0120_a.res in Fd-3m
    (I).res
    created by SHELXL-2017/1 at 09:08:32 on 08-Mar-2024
REM Old TITL 0120 in Fd-3m
REM SHELXT solution in Fd-3m
REM R1 0.140,  Rweak 0.014,  Alpha 0.045,  Orientation as input
REM Formula found by SHELXT:  Fe
CELL  0.71073  11.3226  11.3226  11.3226   90.000   90.000   90.000
ZERR    16.000   0.0000   0.0000   0.0000    0.000    0.000    0.000
LATT  4
SYMM 3/4-X, 1/4-Y, 1/2+Z
SYMM 1/4-X, 1/2+Y, 3/4-Z
SYMM 1/2+X, 3/4-Y, 1/4-Z
SYMM Z, X, Y
SYMM 1/2+Z, 3/4-X, 1/4-Y
SYMM 3/4-Z, 1/4-X, 1/2+Y
SYMM 1/4-Z, 1/2+X, 3/4-Y
SYMM Y, Z, X
SYMM 1/4-Y, 1/2+Z, 3/4-X
SYMM 1/2+Y, 3/4-Z, 1/4-X
SYMM 3/4-Y, 1/4-Z, 1/2+X
SYMM 3/4+Y, 1/4+X, 1/2-Z
SYMM -Y, -X, -Z
SYMM 1/4+Y, 1/2-X, 3/4+Z
SYMM 1/2-Y, 3/4+X, 1/4+Z
SYMM 3/4+X, 1/4+Z, 1/2-Y
SYMM 1/2-X, 3/4+Z, 1/4+Y
SYMM -X, -Z, -Y
SYMM 1/4+X, 1/2-Z, 3/4+Y
SYMM 3/4+Z, 1/4+Y, 1/2-X
SYMM 1/4+Z, 1/2-Y, 3/4+X
SYMM 1/2-Z, 3/4+Y, 1/4+X
SYMM -Z, -Y, -X
SFAC FE TI C O
UNIT 32.0006 63.9994 13.1376 2.86181
ACTA
TEMP 0
L.S. 10
REM BOND $H
LIST 4
ACTA
FMAP 2
PLAN 20
EADP C1 O1
EXYZ C1 O1
WGHT    0.006900   29.296612
FVAR       0.03487   0.82118
TI1   2    0.000000    0.000000    0.000000    10.08333    0.00180    0.00180 =
         0.00180    0.00036    0.00036    0.00036
FE1   1    0.210372    0.210372    0.210372    10.16667    0.00282    0.00282 =
         0.00282   -0.00066   -0.00066   -0.00066
TI2   2    0.436362    0.125000    0.125000    10.25000    0.00333    0.00155 =
         0.00155   -0.00096    0.00000    0.00000
PART 1
C1    3    0.500000    0.500000    0.500000    20.08333    0.01204    0.01204 =
         0.01204    0.00188    0.00188    0.00188
PART 2
O1    4    0.500000    0.500000    0.500000   -20.08333    0.01204    0.01204 =
         0.01204    0.00188    0.00188    0.00188
PART 0
HKLF 4
REM  0120_a.res in Fd-3m
REM R1 =  0.0218 for      82 Fo > 4sig(Fo)  and  0.0399 for all     102 data
REM     13 parameters refined using      0 restraints
END
WGHT      0.0069     29.2954
REM Highest difference peak  0.577,  deepest hole -0.832,  1-sigma level  0.151
Q1    1   0.2773  0.1342  0.1991  11.00000  0.05    0.58
Q2    1   0.6250  0.1250  0.1250  10.04167  0.05    0.56
Q3    1   0.1250  0.1934  0.1250  10.25000  0.05    0.44
Q4    1   0.5393  0.1250  0.1250  10.25000  0.05    0.41
Q5    1   0.2342  0.2342  0.1525  10.50000  0.05    0.38
Q6    1   0.4580  0.1590  0.0305  11.00000  0.05    0.35
Q7    1   0.3724  0.1250  0.1250  10.25000  0.05    0.35
Q8    1   0.3712  0.1288  0.0000  10.50000  0.05    0.34
Q9    1   0.2331  0.2331  0.3362  10.50000  0.05    0.33
Q10   1   0.5514  0.5514  0.4932  10.50000  0.05    0.33
Q11   1   0.4409  0.0395  0.1770  11.00000  0.05    0.32
Q12   1   0.4023  0.1951  0.0549  10.50000  0.05    0.31
Q13   1   0.4321  0.1242  0.1866  11.00000  0.05    0.25
Q14   1   0.1134  0.2215  0.2456  11.00000  0.05    0.25
Q15   1   0.2362  0.2362  0.2362  10.16667  0.05    0.24
Q16   1   0.1926  0.2298  0.2498  11.00000  0.05    0.24
Q17   1   0.3575  0.0690  0.1810  10.50000  0.05    0.24
Q18   1  -0.0224  0.0166  0.0764  11.00000  0.05    0.23
Q19   1   0.2548  0.3303  0.1974  11.00000  0.05    0.22
Q20   1   0.0183  0.0183  0.0852  10.50000  0.05    0.22
;
_shelx_res_checksum     93244
