# Supplementary material for: Ti4Fe2C0.82O0.18
Source: IUCrdata. 2024 Sep 30;9(Pt 9):x240890. doi: 10.1107/S2414314624008903 (PMC11451028; doi:10.1107/S2414314624008903)
Supplement: Supplementary file 2 [file x-09-x240890-Isup6.hkl]

data_I                                                                          
_shelx_title ' 0120_a.res in Fd-3m'                                             
_shelx_refln_list_code          4                                               
_shelx_F_calc_maximum      890.09                                               
_exptl_crystal_F_000      2341.72                                               
_reflns_d_resolution_high  0.7776                                               
                                                                                
loop_                                                                           
 _space_group_symop_operation_xyz                                               
 'x, y, z'                                                                      
 '-x+3/4, -y+1/4, z+1/2'                                                        
 '-x+1/4, y+1/2, -z+3/4'                                                        
 'x+1/2, -y+3/4, -z+1/4'                                                        
 'z, x, y'                                                                      
 'z+1/2, -x+3/4, -y+1/4'                                                        
 '-z+3/4, -x+1/4, y+1/2'                                                        
 '-z+1/4, x+1/2, -y+3/4'                                                        
 'y, z, x'                                                                      
 '-y+1/4, z+1/2, -x+3/4'                                                        
 'y+1/2, -z+3/4, -x+1/4'                                                        
 '-y+3/4, -z+1/4, x+1/2'                                                        
 'y+3/4, x+1/4, -z+1/2'                                                         
 '-y, -x, -z'                                                                   
 'y+1/4, -x+1/2, z+3/4'                                                         
 '-y+1/2, x+3/4, z+1/4'                                                         
 'x+3/4, z+1/4, -y+1/2'                                                         
 '-x+1/2, z+3/4, y+1/4'                                                         
 '-x, -z, -y'                                                                   
 'x+1/4, -z+1/2, y+3/4'                                                         
 'z+3/4, y+1/4, -x+1/2'                                                         
 'z+1/4, -y+1/2, x+3/4'                                                         
 '-z+1/2, y+3/4, x+1/4'                                                         
 '-z, -y, -x'                                                                   
 'x, y+1/2, z+1/2'                                                              
 '-x+3/4, -y+3/4, z+1'                                                          
 '-x+1/4, y+1, -z+5/4'                                                          
 'x+1/2, -y+5/4, -z+3/4'                                                        
 'z, x+1/2, y+1/2'                                                              
 'z+1/2, -x+5/4, -y+3/4'                                                        
 '-z+3/4, -x+3/4, y+1'                                                          
 '-z+1/4, x+1, -y+5/4'                                                          
 'y, z+1/2, x+1/2'                                                              
 '-y+1/4, z+1, -x+5/4'                                                          
 'y+1/2, -z+5/4, -x+3/4'                                                        
 '-y+3/4, -z+3/4, x+1'                                                          
 'y+3/4, x+3/4, -z+1'                                                           
 '-y, -x+1/2, -z+1/2'                                                           
 'y+1/4, -x+1, z+5/4'                                                           
 '-y+1/2, x+5/4, z+3/4'                                                         
 'x+3/4, z+3/4, -y+1'                                                           
 '-x+1/2, z+5/4, y+3/4'                                                         
 '-x, -z+1/2, -y+1/2'                                                           
 'x+1/4, -z+1, y+5/4'                                                           
 'z+3/4, y+3/4, -x+1'                                                           
 'z+1/4, -y+1, x+5/4'                                                           
 '-z+1/2, y+5/4, x+3/4'                                                         
 '-z, -y+1/2, -x+1/2'                                                           
 'x+1/2, y, z+1/2'                                                              
 '-x+5/4, -y+1/4, z+1'                                                          
 '-x+3/4, y+1/2, -z+5/4'                                                        
 'x+1, -y+3/4, -z+3/4'                                                          
 'z+1/2, x, y+1/2'                                                              
 'z+1, -x+3/4, -y+3/4'                                                          
 '-z+5/4, -x+1/4, y+1'                                                          
 '-z+3/4, x+1/2, -y+5/4'                                                        
 'y+1/2, z, x+1/2'                                                              
 '-y+3/4, z+1/2, -x+5/4'                                                        
 'y+1, -z+3/4, -x+3/4'                                                          
 '-y+5/4, -z+1/4, x+1'                                                          
 'y+5/4, x+1/4, -z+1'                                                           
 '-y+1/2, -x, -z+1/2'                                                           
 'y+3/4, -x+1/2, z+5/4'                                                         
 '-y+1, x+3/4, z+3/4'                                                           
 'x+5/4, z+1/4, -y+1'                                                           
 '-x+1, z+3/4, y+3/4'                                                           
 '-x+1/2, -z, -y+1/2'                                                           
 'x+3/4, -z+1/2, y+5/4'                                                         
 'z+5/4, y+1/4, -x+1'                                                           
 'z+3/4, -y+1/2, x+5/4'                                                         
 '-z+1, y+3/4, x+3/4'                                                           
 '-z+1/2, -y, -x+1/2'                                                           
 'x+1/2, y+1/2, z'                                                              
 '-x+5/4, -y+3/4, z+1/2'                                                        
 '-x+3/4, y+1, -z+3/4'                                                          
 'x+1, -y+5/4, -z+1/4'                                                          
 'z+1/2, x+1/2, y'                                                              
 'z+1, -x+5/4, -y+1/4'                                                          
 '-z+5/4, -x+3/4, y+1/2'                                                        
 '-z+3/4, x+1, -y+3/4'                                                          
 'y+1/2, z+1/2, x'                                                              
 '-y+3/4, z+1, -x+3/4'                                                          
 'y+1, -z+5/4, -x+1/4'                                                          
 '-y+5/4, -z+3/4, x+1/2'                                                        
 'y+5/4, x+3/4, -z+1/2'                                                         
 '-y+1/2, -x+1/2, -z'                                                           
 'y+3/4, -x+1, z+3/4'                                                           
 '-y+1, x+5/4, z+1/4'                                                           
 'x+5/4, z+3/4, -y+1/2'                                                         
 '-x+1, z+5/4, y+1/4'                                                           
 '-x+1/2, -z+1/2, -y'                                                           
 'x+3/4, -z+1, y+3/4'                                                           
 'z+5/4, y+3/4, -x+1/2'                                                         
 'z+3/4, -y+1, x+3/4'                                                           
 '-z+1, y+5/4, x+1/4'                                                           
 '-z+1/2, -y+1/2, -x'                                                           
 '-x, -y, -z'                                                                   
 'x-3/4, y-1/4, -z-1/2'                                                         
 'x-1/4, -y-1/2, z-3/4'                                                         
 '-x-1/2, y-3/4, z-1/4'                                                         
 '-z, -x, -y'                                                                   
 '-z-1/2, x-3/4, y-1/4'                                                         
 'z-3/4, x-1/4, -y-1/2'                                                         
 'z-1/4, -x-1/2, y-3/4'                                                         
 '-y, -z, -x'                                                                   
 'y-1/4, -z-1/2, x-3/4'                                                         
 '-y-1/2, z-3/4, x-1/4'                                                         
 'y-3/4, z-1/4, -x-1/2'                                                         
 '-y-3/4, -x-1/4, z-1/2'                                                        
 'y, x, z'                                                                      
 '-y-1/4, x-1/2, -z-3/4'                                                        
 'y-1/2, -x-3/4, -z-1/4'                                                        
 '-x-3/4, -z-1/4, y-1/2'                                                        
 'x-1/2, -z-3/4, -y-1/4'                                                        
 'x, z, y'                                                                      
 '-x-1/4, z-1/2, -y-3/4'                                                        
 '-z-3/4, -y-1/4, x-1/2'                                                        
 '-z-1/4, y-1/2, -x-3/4'                                                        
 'z-1/2, -y-3/4, -x-1/4'                                                        
 'z, y, x'                                                                      
 '-x, -y+1/2, -z+1/2'                                                           
 'x-3/4, y+1/4, -z'                                                             
 'x-1/4, -y, z-1/4'                                                             
 '-x-1/2, y-1/4, z+1/4'                                                         
 '-z, -x+1/2, -y+1/2'                                                           
 '-z-1/2, x-1/4, y+1/4'                                                         
 'z-3/4, x+1/4, -y'                                                             
 'z-1/4, -x, y-1/4'                                                             
 '-y, -z+1/2, -x+1/2'                                                           
 'y-1/4, -z, x-1/4'                                                             
 '-y-1/2, z-1/4, x+1/4'                                                         
 'y-3/4, z+1/4, -x'                                                             
 '-y-3/4, -x+1/4, z'                                                            
 'y, x+1/2, z+1/2'                                                              
 '-y-1/4, x, -z-1/4'                                                            
 'y-1/2, -x-1/4, -z+1/4'                                                        
 '-x-3/4, -z+1/4, y'                                                            
 'x-1/2, -z-1/4, -y+1/4'                                                        
 'x, z+1/2, y+1/2'                                                              
 '-x-1/4, z, -y-1/4'                                                            
 '-z-3/4, -y+1/4, x'                                                            
 '-z-1/4, y, -x-1/4'                                                            
 'z-1/2, -y-1/4, -x+1/4'                                                        
 'z, y+1/2, x+1/2'                                                              
 '-x+1/2, -y, -z+1/2'                                                           
 'x-1/4, y-1/4, -z'                                                             
 'x+1/4, -y-1/2, z-1/4'                                                         
 '-x, y-3/4, z+1/4'                                                             
 '-z+1/2, -x, -y+1/2'                                                           
 '-z, x-3/4, y+1/4'                                                             
 'z-1/4, x-1/4, -y'                                                             
 'z+1/4, -x-1/2, y-1/4'                                                         
 '-y+1/2, -z, -x+1/2'                                                           
 'y+1/4, -z-1/2, x-1/4'                                                         
 '-y, z-3/4, x+1/4'                                                             
 'y-1/4, z-1/4, -x'                                                             
 '-y-1/4, -x-1/4, z'                                                            
 'y+1/2, x, z+1/2'                                                              
 '-y+1/4, x-1/2, -z-1/4'                                                        
 'y, -x-3/4, -z+1/4'                                                            
 '-x-1/4, -z-1/4, y'                                                            
 'x, -z-3/4, -y+1/4'                                                            
 'x+1/2, z, y+1/2'                                                              
 '-x+1/4, z-1/2, -y-1/4'                                                        
 '-z-1/4, -y-1/4, x'                                                            
 '-z+1/4, y-1/2, -x-1/4'                                                        
 'z, -y-3/4, -x+1/4'                                                            
 'z+1/2, y, x+1/2'                                                              
 '-x+1/2, -y+1/2, -z'                                                           
 'x-1/4, y+1/4, -z-1/2'                                                         
 'x+1/4, -y, z-3/4'                                                             
 '-x, y-1/4, z-1/4'                                                             
 '-z+1/2, -x+1/2, -y'                                                           
 '-z, x-1/4, y-1/4'                                                             
 'z-1/4, x+1/4, -y-1/2'                                                         
 'z+1/4, -x, y-3/4'                                                             
 '-y+1/2, -z+1/2, -x'                                                           
 'y+1/4, -z, x-3/4'                                                             
 '-y, z-1/4, x-1/4'                                                             
 'y-1/4, z+1/4, -x-1/2'                                                         
 '-y-1/4, -x+1/4, z-1/2'                                                        
 'y+1/2, x+1/2, z'                                                              
 '-y+1/4, x, -z-3/4'                                                            
 'y, -x-1/4, -z-1/4'                                                            
 '-x-1/4, -z+1/4, y-1/2'                                                        
 'x, -z-1/4, -y-1/4'                                                            
 'x+1/2, z+1/2, y'                                                              
 '-x+1/4, z, -y-3/4'                                                            
 '-z-1/4, -y+1/4, x-1/2'                                                        
 '-z+1/4, y, -x-3/4'                                                            
 'z, -y-1/4, -x-1/4'                                                            
 'z+1/2, y+1/2, x'                                                              
                                                                                
_cell_length_a    11.3226                                                       
_cell_length_b    11.3226                                                       
_cell_length_c    11.3226                                                       
_cell_angle_alpha  90.000                                                       
_cell_angle_beta   90.000                                                       
_cell_angle_gamma  90.000                                                       
                                                                                
_shelx_F_squared_multiplier     1.000                                           
                                                                                
loop_                                                                           
 _refln_index_h                                                                 
 _refln_index_k                                                                 
 _refln_index_l                                                                 
 _refln_F_squared_calc                                                          
 _refln_F_squared_meas                                                          
 _refln_F_squared_sigma                                                         
 _refln_observed_status                                                         
   1   1   1      19067.65      21075.97       493.49 o                         
   0   2   2       1465.72       1879.11       196.07 o                         
   2   2   2      14430.06      16539.96       583.16 o                         
   1   1   3       1802.85       1720.76       145.55 o                         
   1   3   3      18127.16      17509.11       386.65 o                         
   3   3   3     662209.50     666175.25      8295.63 o                         
   0   0   4      23530.65      24677.21       742.12 o                         
   2   2   4     187084.53     188555.16      1575.53 o                         
   0   4   4     501270.44     502764.94      5145.07 o                         
   2   4   4     125548.71     123960.05      1239.11 o                         
   4   4   4      99638.17      98839.01      1791.71 o                         
   1   1   5     526605.69     521499.25      4039.67 o                         
   1   3   5      17304.84      16191.51       294.90 o                         
   3   3   5      14777.52      14938.41       481.14 o                         
   1   5   5        638.34       1494.91       409.49 o                         
   3   5   5      23791.67      23440.95       619.70 o                         
   5   5   5     475734.31     463686.72      6509.61 o                         
   0   2   6       3006.78       2993.60       346.88 o                         
   2   2   6      52036.93      54597.58       805.40 o                         
   2   4   6      16456.21      18000.61       393.22 o                         
   4   4   6        837.99        798.28       490.93 o                         
   0   6   6     792256.81     759888.00      7807.12 o                         
   2   6   6      43497.33      43887.41       909.08 o                         
   4   6   6         21.65        941.61       705.95 o                         
   6   6   6      34385.08      34800.28      1936.04 o                         
   1   1   7      58557.83      62049.37       894.99 o                         
   1   3   7      27948.37      27485.62       459.00 o                         
   3   3   7      34176.64      35311.38       781.62 o                         
   1   5   7        836.00        996.89       373.34 o                         
   3   5   7      37256.72      38128.46       678.47 o                         
   5   5   7     102084.18     106035.29      1884.81 o                         
   1   7   7      57646.91      56102.30      1291.81 o                         
   3   7   7      44478.89      45152.35      1306.58 o                         
   5   7   7      69857.45      74083.84      1676.64 o                         
   7   7   7         86.66       -256.82      2913.60 o                         
   0   0   8      49818.18      48427.30      1902.93 o                         
   2   2   8     235150.69     230592.56      2132.31 o                         
   0   4   8       9366.37      10016.38       678.82 o                         
   2   4   8      84963.50      84875.19      1030.71 o                         
   4   4   8        166.17       1470.36       778.67 o                         
   2   6   8       7760.67       8702.07       598.92 o                         
   4   6   8        390.00        665.89       659.75 o                         
   6   6   8       7990.12      11160.07      1245.59 o                         
   0   8   8       7042.21       7704.09      1670.12 o                         
   2   8   8      66752.20      68714.84      1805.68 o                         
   4   8   8     212237.59     206477.34      4498.31 o                         
   6   8   8        216.19       2237.85      1791.64 o                         
   8   8   8      58705.54      54302.71      4744.48 o                         
   1   1   9      15844.60      16043.96       708.22 o                         
   1   3   9      14352.35      14859.26       589.10 o                         
   3   3   9     355942.53     353353.16      3680.73 o                         
   1   5   9      18616.58      21207.11       740.61 o                         
   3   5   9        419.16        766.67       774.32 o                         
   5   5   9        893.23       2217.43      1199.62 o                         
   1   7   9      21763.74      22285.98       860.00 o                         
   3   7   9       1217.33        793.61       866.96 o                         
   5   7   9         27.50       1827.92      1118.21 o                         
   7   7   9      62618.02      61050.66      3151.33 o                         
   1   9   9       1055.18       2701.02      1998.44 o                         
   3   9   9      94277.91      95152.81      2845.14 o                         
   5   9   9      30471.54      30313.66      2380.79 o                         
   7   9   9        919.00      -1054.71      2980.09 o                         
   0   2  10      77768.57      80254.53      1707.54 o                         
   2   2  10     176402.98     173295.61      2333.57 o                         
   2   4  10       2685.13       3375.91       777.37 o                         
   4   4  10      40400.84      40891.48      1615.06 o                         
   0   6  10      17059.56      17232.17      1339.04 o                         
   2   6  10      34085.27      30953.19      1144.67 o                         
   4   6  10      92903.22      94516.13      2088.62 o                         
   6   6  10      21379.00      22305.00      2197.09 o                         
   2   8  10      27203.95      26976.22      1595.59 o                         
   4   8  10      33245.80      34140.63      1830.48 o                         
   6   8  10      15686.28      14145.81      1974.26 o                         
   0  10  10     167238.64     171086.02     10315.38 o                         
   2  10  10        415.37      -1643.48      2823.68 o                         
   1   1  11       6517.41       8417.61      1406.54 o                         
   1   3  11       4850.84       5609.25       911.39 o                         
   3   3  11       2877.15       3137.90      1183.60 o                         
   1   5  11     118733.67     120350.36      2188.18 o                         
   3   5  11       9931.97      10703.05      1379.73 o                         
   5   5  11      24646.53      25046.94      2306.87 o                         
   1   7  11      89013.73      88811.98      2143.22 o                         
   3   7  11      23290.49      22047.05      1676.14 o                         
   5   7  11       2920.07       1950.60      1926.32 o                         
   1   9  11       6151.58      10224.06      2137.66 o                         
   3   9  11         81.77       2335.55      2117.84 o                         
   0   0  12     196623.67     199700.16      9063.78 o                         
   2   2  12      17752.63      20549.56      1829.43 o                         
   0   4  12      11402.20      14357.15      2033.23 o                         
   2   4  12       1311.54       3457.06      1448.02 o                         
   4   4  12       3762.51       6186.74      2157.61 o                         
   2   6  12      24674.64      20559.08      1812.73 o                         
   4   6  12          1.09       3032.04      2021.73 o                         
   0   8  12      66624.11      66447.99      3721.10 o                         
   2   8  12        707.67       1079.63      2223.58 o                         
   1   1  13       2409.50       4173.13      2604.51 o                         
   1   3  13      61654.95      61409.49      2081.76 o                         
   3   3  13       3231.39       3185.80      2569.86 o                         
   1   5  13      17851.58      17076.78      2024.92 o                         
   3   5  13       8292.56       6501.40      2097.36 o                         
   0   2  14         30.28      -1614.69      3187.35 o                         
   2   2  14     119668.02     124848.45      4382.84 o                         
                                                                                
